# Supplementary material for: Imipramine and olanzapine block apoE4-catalyzed polymerization of Aβ and show evidence of improving Alzheimer’s disease cognition
Source: Alzheimers Res Ther. 2022 Jun 29;14:88. doi: 10.1186/s13195-022-01020-9 (PMC9241285; doi:10.1186/s13195-022-01020-9)
Supplement: Supplementary file 6 — Additional file 6. Design of experiments (DOE) assay optimization data. Experimental conditions and raw data for (A) Half-fraction factorial experiment, (B) Response surface experiment #1, and (C) Response surface experiment #2. The RunOrder column indicates randomized order in which the different experimental conditions were prepared in the wells of a plate. The CenterPt column indicates whether the experimental condition is a center point (0) or not (1). The PtType column indicates whether the experimental condition is a corner or axial point (-1 or 1), or a center point (0). The Blocks column indicates whether the experimental condition was included in a single plate run on one day (1) or was included in a second plate repeating the entire experiment on a different day (2). The AUC ThT intensity column indicates the integrated area under the curve of ThT fluorescence intensity measured by the plate reader in arbitrary units (a.u.) over the entire experiment duration. The Fold-change ThT intensity column indicates the fold-change in ThT fluorescence intensity from the beginning to the end of the experiment. [file 13195_2022_1020_MOESM6_ESM.xlsx]

## Sheet: a, Half-fraction factorial
RunOrder	CenterPt	Blocks	Abeta	ApoE	ThT	AUC ThT intensity (a.u.)
1	1	1	20	100	50	1730839
2	1	1	1	1	50	115478
3	1	1	20	1	5	1.75686e+06
4	0	1	10.5	50.5	27.5	731138
5	1	1	1	100	5	38969.8
6	1	1	20	100	50	1532106
7	1	1	1	1	50	120631
8	1	1	20	1	5	1.57303e+06
9	0	1	10.5	50.5	27.5	1.06148e+06
10	1	1	1	100	5	39063.3
11	1	1	20	100	50	1.6497e+06
12	1	1	1	1	50	107498
13	1	1	20	1	5	1.6866e+06
14	0	1	10.5	50.5	27.5	658234
15	1	1	1	100	5	37269.7

## Sheet: b, Response surface #1
RunOrder	PtType	Blocks	Abeta	ApoE	ThT	AUC ThT intensity (a.u.)	Fold-change ThT intensity
1	1	1	4.85127	398.854	21.0671	74424.7	1.12287
2	-1	1	10.5	500	50.5	182801	1.31141
3	-1	1	20	250.5	50.5	445236	2.30122
4	1	1	4.85127	398.854	79.9329	134531	1.06029
5	1	1	16.1487	398.854	79.9329	316249	1.86919
6	0	1	10.5	250.5	50.5	184472	1.17596
7	-1	1	1	250.5	50.5	59541.5	0.746318
8	1	1	16.1487	102.146	79.9329	326810	1.7881
9	1	1	4.85127	102.146	21.0671	78546.5	1.28514
10	-1	1	10.5	250.5	100	197605	1.23704
11	0	1	10.5	250.5	50.5	177490	1.15993
12	1	1	16.1487	102.146	21.0671	314287	2.50944
13	1	1	16.1487	398.854	21.0671	186465	1.64634
14	-1	1	10.5	250.5	1	25720.6	2.23913
15	1	1	4.85127	102.146	79.9329	126814	1.10325
16	-1	1	10.5	1	50.5	364729	2.64024
17	1	1	4.85127	398.854	21.0671	67431.3	1.05854
18	-1	1	10.5	500	50.5	163062	1.38782
19	-1	1	20	250.5	50.5	481492	2.97854
20	1	1	4.85127	398.854	79.9329	126739	1.00786
21	1	1	16.1487	398.854	79.9329	309451	2.19914
22	0	1	10.5	250.5	50.5	190155	1.72644
23	-1	1	1	250.5	50.5	61036.3	0.725273
24	1	1	16.1487	102.146	79.9329	318253	2.22249
25	1	1	4.85127	102.146	21.0671	70189.5	0.947016
26	-1	1	10.5	250.5	100	205187	1.54141
27	0	1	10.5	250.5	50.5	176621	1.57548
28	1	1	16.1487	102.146	21.0671	205783	1.73643
29	1	1	16.1487	398.854	21.0671	191531	2.42576
30	-1	1	10.5	250.5	1	79514	8.9895
31	1	1	4.85127	102.146	79.9329	121164	0.95122
32	-1	1	10.5	1	50.5	375521	3.11487

## Sheet: c, Response surface #2
RunOrder	PtType	Blocks	Abeta	ApoE	ThT	AUC ThT intensity (a.u.)	Fold-change ThT intensity
1	-1	1	50	1	10	281114	2.69009
1	-1	1	50	1	10	200231	1.6876
1	-1	1	50	1	10	197109	1.5934
2	-1	1	30	2	10	822245	12.1338
2	-1	1	30	2	10	461288	7.30178
2	-1	1	30	2	10	276625	4.05699
3	0	1	30	1	10	973492	16.4059
3	0	1	30	1	10	987672	14.7902
3	0	1	30	1	10	762533	12.8304
4	1	1	40	1.5	5	95157.8	1.52438
4	1	1	40	1.5	5	121318	2.42749
4	1	1	40	1.5	5	53716.7	0.456873
5	-1	1	30	1	1	208611	9.01567
5	-1	1	30	1	1	126602	6.53803
5	-1	1	30	1	1	149970	7.21016
6	1	1	40	0.5	15	181104	1.78106
6	1	1	40	0.5	15	150452	1.27057
6	1	1	40	0.5	15	114224	0.606667
7	-1	1	10	1	10	132124	2.09856
7	-1	1	10	1	10	296652	11.6992
7	-1	1	10	1	10	224991	8.24832
8	1	1	20	1.5	15	424745	5.53751
8	1	1	20	1.5	15	669932	10.1035
8	1	1	20	1.5	15	721732	14.1442
9	0	1	30	1	10	679826	9.60239
9	0	1	30	1	10	1.40165e+06	19.0216
9	0	1	30	1	10	705113	10.1243
10	1	1	40	1.5	15	92805	0.600325
10	1	1	40	1.5	15	161954	1.17137
10	1	1	40	1.5	15	104692	0.600428
11	1	1	40	0.5	5	145270	2.5706
11	1	1	40	0.5	5	77738.8	0.853288
11	1	1	40	0.5	5	48869	0.394901
12	1	1	20	0.5	5	225161	5.6192
12	1	1	20	0.5	5	315098	9.0696
12	1	1	20	0.5	5	325659	9.8474
13	1	1	20	1.5	5	214820	6.03558
13	1	1	20	1.5	5	348011	9.48701
13	1	1	20	1.5	5	330314	9.93117
14	1	1	20	0.5	15	942399	17.0064
14	1	1	20	0.5	15	435487	6.52477
14	1	1	20	0.5	15	623507	11.0622
15	-1	1	30	1	20	1.09118e+06	14.0718
15	-1	1	30	1	20	851225	10.167
15	-1	1	30	1	20	709559	8.92758
16	-1	1	30	0	10	457982	6.84405
16	-1	1	30	0	10	722341	11.186
16	-1	1	30	0	10	668074	10.0967
1	-1	2	50	1	10	294318	3.03347
1	-1	2	50	1	10	324975	3.22634
1	-1	2	50	1	10	376234	4.70994
2	-1	2	30	2	10	151071	1.60617
2	-1	2	30	2	10	322151	4.0341
2	-1	2	30	2	10	397556	6.01589
3	0	2	30	1	10	310139	4.1631
3	0	2	30	1	10	835697	11.6623
3	0	2	30	1	10	249266	3.22809
4	1	2	40	1.5	5	40166.2	0.338475
4	1	2	40	1.5	5	40836.7	0.339912
4	1	2	40	1.5	5	45873.2	0.397021
5	-1	2	30	1	1	56293.3	2.53243
5	-1	2	30	1	1	39923	1.51146
5	-1	2	30	1	1	161453	9.16696
6	1	2	40	0.5	15	70201	0.375213
6	1	2	40	0.5	15	79207.7	0.36804
6	1	2	40	0.5	15	116378	0.446047
7	-1	2	10	1	10	354387	8.54987
7	-1	2	10	1	10	343780	12.0111
7	-1	2	10	1	10	428529	13.9038
8	1	2	20	1.5	15	625202	13.2024
8	1	2	20	1.5	15	522280	9.16124
8	1	2	20	1.5	15	478930	5.6391
9	0	2	30	1	10	642952	9.37089
9	0	2	30	1	10	801618	14.2941
9	0	2	30	1	10	603063	7.28823
10	1	2	40	1.5	15	103053	0.443266
10	1	2	40	1.5	15	69762.8	0.287671
10	1	2	40	1.5	15	76777.2	0.356298
11	1	2	40	0.5	5	52213.8	0.4
11	1	2	40	0.5	5	60337.7	0.501281
11	1	2	40	0.5	5	66837.8	0.576785
12	1	2	20	0.5	5	231919	5.63625
12	1	2	20	0.5	5	208496	4.67445
12	1	2	20	0.5	5	330119	7.86193
13	1	2	20	1.5	5	177865	4.72293
13	1	2	20	1.5	5	443069	12.634
13	1	2	20	1.5	5	248526	6.21849
14	1	2	20	0.5	15	421958	7.52323
14	1	2	20	0.5	15	736319	11.6729
14	1	2	20	0.5	15	882911	14.2754
15	-1	2	30	1	20	786698	8.28117
15	-1	2	30	1	20	568352	5.96251
15	-1	2	30	1	20	801617	8.81667
16	-1	2	30	0	10	84379.7	0.585896
16	-1	2	30	0	10	103148	0.618418
16	-1	2	30	0	10	837423	13.9622
