# Supplementary material for: Imipramine and olanzapine block apoE4-catalyzed polymerization of Aβ and show evidence of improving Alzheimer’s disease cognition
Source: Alzheimers Res Ther. 2022 Jun 29;14:88. doi: 10.1186/s13195-022-01020-9 (PMC9241285; doi:10.1186/s13195-022-01020-9)
Supplement: Supplementary file 8 — Additional file 8. Exploratory drug screen results. (A) Detailed information about the 134 hit compounds identified in the exploratory screen. (B) BBB permeability for the 134 hit compounds identified in the exploratory screen, as determined by a literature search. Positive BBB qualities were found for 87 compounds (labeled in green), negative BBB qualities were found for 41 compounds (labeled in red), and no information was found for 6 compounds (labeled in yellow). [file 13195_2022_1020_MOESM8_ESM.xlsx]

## Sheet: a, Exploratory screen hits
Common name	NCC_SAMPLE_ID	NCC_ISM[1]	NCC_ISM[2]	NCC_STRUCTURE_ID	NCC_PLATE	NCC_STRUCTURE_REAL_MF	NCC_STRUCTURE_REAL_AMW	NCC_PARENT_AMW	NCC_PARENT_EMW	NCC_SAMPLE_SUPPLIER	NCC_SUPPLIER_STRUCTURE_ID	NCC_ALIQUOT_PLATE_BARCODE	NCC_ALIQUOT_WELL_ID	NCC_ALIQUOT_SOLVENT	NCC_ALIQUOT_CONC	NCC_ALIQUOT_CONC_UNIT	NCC_ALIQUOT_VOLUME	NCC_ALIQUOT_VOLUME_UNIT	PUBCHEM_SID	NCC_ALIQUOT_DATE	NCC_NUM_HDONORS	NCC_NUM_HACCEPTORS	NCC_NUM_ROTATABLEBONDS	NCC_WATER_SOLUBILITY	NCC_SAMPLE_PURITY	NCC_ANALYTICAL_PURITY_METHOD	NCC_PURITY_DATE	NCC_ALOGP	NCC_STRUCTURE_SYNONYMS[1]	NCC_STRUCTURE_SYNONYMS[2]	NCC_STRUCTURE_SYNONYMS[3]	NCC_SSSR	NCC_TPSA	NCC_ALOGS	NCC_SUPPLIER_SAMPLE_COMMENTS
Pramipexole	SAM001246540	CCCN[C@H]1CCc2nc(N)sc2C1.Cl		CPD000469142	NGP-105-01	C10H17N3S.HCl	247.787	211.326	211.114	Sequoia Research Products Ltd.	SRP02587p	NCP003274	C04	DMSO	10	mM	50	uL	46386558	2013-06-18	3	3	2	2.6	99	SUPPLIER_QC_DATA	2007-11-15		CPD000469142	PRAMIPEXOLE HCl		2	50.94
Finasteride	SAM001246541	CC(C)(C)NC(=O)[C@H]1CC[C@H]2[C@@H]3CC[C@H]4NC(=O)C=C[C@]4(C)[C@H]3CC[C@]12C		CPD000466304	NGP-105-01	C23H36N2O2	372.553	372.553	372.278	Sequoia Research Products Ltd.	SRP00500f	NCP003274	C05	DMSO	10	mM	50	uL	46386559	2013-06-18	2	4	2	6.2e-05	99.5	SUPPLIER_QC_DATA	2007-11-15		CPD000466304	FINASTERIDE	98319-26-7	4	58.2
Zolpidem tartrate	SAM001246549	CN(C)C(=O)Cc1c(nc2ccc(C)cn12)c3ccc(C)cc3.OC(C(O)C(=O)O)C(=O)O		CPD000469145	NGP-105-01	C19H21N3O.0.5C4H6O6	382.441	307.397	307.168	Sequoia Research Products Ltd.	SRP01500z	NCP003274	D05	DMSO	10	mM	50	uL	46386567	2013-06-18	0	4	3	0.00028	99.9	SUPPLIER_QC_DATA	2007-11-15	3.15	CPD000469145	ZOLPIDEM TARTRATE		3	37.61	-3.97
Nevirapine	SAM001246551	Cc1ccnc2N(C3CC3)c4ncccc4C(=O)Nc12		CPD000048458	NGP-105-01	C15H14N4O	266.303	266.303	266.117	Sequoia Research Products Ltd.	SRP03408n	NCP003274	E05	DMSO	10	mM	50	uL	46386569	2013-06-18	1	5	1	0.0021	98.9	SUPPLIER_QC_DATA	2007-11-15	1.74	CPD000048458	Viramune		4	58.12	-3.4
Ethylestrenol	SAM001246555	CC[C@]1(O)CC[C@H]2[C@@H]3CCC4=CCCC[C@@H]4[C@H]3CC[C@@]21C		CPD000238204	NGP-105-04	C20H32O	288.475	288.475	288.245	Sequoia Research Products Ltd.	SRP02030e	NCP003514	H06	DMSO	10	mM	50	uL	46386573	2013-06-18	1	1	1	7.1e-07	100	SUPPLIER_QC_DATA	2007-11-15		CPD000238204			4	20.23
Epirubicin hydrochloride	SAM001246559	COc1cccc2C(=O)c3c(O)c4C[C@](O)(C[C@H](O[C@H]5C[C@H](N)[C@@H](O)[C@H](C)O5)c4c(O)c3C(=O)c12)C(=O)CO.Cl		CPD000466308	NGP-105-01	C27H29NO11.HCl	579.99	543.529	543.174	Sequoia Research Products Ltd.	SRP01310e	NCP003274	H06	DMSO	10	mM	50	uL	46386577	2013-06-18	7	12	3	2e-05	99.2	SUPPLIER_QC_DATA	2007-11-15		CPD000466308	EPIRUBICIN HYDROCHLORIDE		5	206.07
Indirubin	SAM001246563	Oc1[nH]c2ccccc2c1C3=Nc4ccccc4C3=O		CPD000466311	NGP-105-04	C16H10N2O2	262.268	262.268	262.074	Sequoia Research Products Ltd.	SRP00750i	NCP003514	D03	DMSO	10	mM	50	uL	46386581	2013-06-18	2	4	1	0.00047	95.1	SUPPLIER_QC_DATA	2007-11-15	3.16	CPD000466311			4	65.45	-3.57
Terbinafine	SAM001246565	CN(C/C=C/C#CC(C)(C)C)Cc1cccc2ccccc12.Cl		CPD000469152	NGP-105-04	C21H25N.HCl	327.899	291.438	291.199	Sequoia Research Products Ltd.	SRP01197t	NCP003514	D08	DMSO	10	mM	50	uL	46386583	2013-06-18	0	1	2	8.1e-07	99.5	SUPPLIER_QC_DATA	2007-11-15	5.51	CPD000469152	Terbinafine hydrochloride		2	3.24	-5.58
Vindesine	SAM001246568	CC[C@]1(O)C[C@H]2CN(C1)CCc3c([nH]c4ccccc34)[C@@](C2)(C(=O)OC)c5cc6c(cc5OC)N(C)[C@@H]7[C@@]86CCN9CC=C[C@](CC)([C@H]98)[C@@H](O)[C@]7(O)C(=O)N.OS(=O)(=O)O		CPD000469153	NGP-105-06	C43H55N5O7.H2O4S	852.021	753.942	753.41	Sequoia Research Products Ltd.	SRP01038v	NCP003674	A04	DMSO	9.7	mM	50	uL	46386586	2013-06-18	6	12	5	0.0003	100	SUPPLIER_QC_DATA	2007-11-15		CPD000469153	VINDESINE SULFATE		9	164.82
Tegaserod	SAM001246606	CCCCCN=C(N)NN=Cc1c[nH]c2ccc(OC)cc12.OC(=O)/C=C\C(=O)O		CPD000471618	NGP-105-04	C16H23N5O.C4H4O4	417.465	301.393	301.19	Sequoia Research Products Ltd.	SRP01187t	NCP003514	E07	DMSO	10	mM	50	uL	46386624	2013-06-18	4	6	5	0.0034	98.5	SUPPLIER_QC_DATA	2007-11-15		CPD000471618	TEGASEROD MALEATE		2	87.79
Rosiglitazone	SAM001246608	CN(CCOc1ccc(CC2SC(=O)NC2=O)cc1)c3ccccn3.Cl		CPD000469170	NGP-105-01	C18H19N3O3S.HCl	393.889	357.428	357.115	Sequoia Research Products Ltd.	SRP01314r	NCP003274	H07	DMSO	10	mM	50	uL	46386626	2013-06-18	1	6	3	0.0001	98.5	SUPPLIER_QC_DATA	2007-11-15		CPD000469170	ROSIGLITAZONE HCl		3	71.53
Bisoprolol	SAM001246618	CC(C)NCC(O)COc1ccc(COCCOC(C)C)cc1.OC(=O)/C=C/C(=O)O		CPD000471619	NGP-105-02	C18H31NO4.0.5C4H4O4	383.486	325.45	325.225	Sequoia Research Products Ltd.	SRP020366b	NCP003354	E08	DMSO	10	mM	50	uL	46386635	2013-06-18	2	5	6	2.7	99.2	SUPPLIER_QC_DATA	2007-11-15		CPD000471619	BISOPROLOL FUMARATE		1	59.95
Rabeprazole	SAM001246619	COCCCOc1ccnc(CS(=O)c2nc3ccccc3[nH]2)c1C		CPD000469174	NGP-105-06	C18H21N3O3S	359.444	359.444	359.13	Sequoia Research Products Ltd.	SRP00950r	NCP003674	H04	DMSO	10	mM	50	uL	46386636	2013-06-18	1	6	5	0.00018	99.4	SUPPLIER_QC_DATA	2007-11-15		CPD000469174	RABEPRAZOLE	117976-89-3	3	77.1
Ondansetron	SAM001246631	Cc1nccn1CC2CCc3c(C2=O)c4ccccc4n3C.Cl		CPD000469179	NGP-105-02	C18H19N3O.HCl	329.83	293.37	293.153	Sequoia Research Products Ltd.	SRP01235o	NCP003354	F04	DMSO	10	mM	50	uL	46386648	2013-06-18	0	4	1	0.0007	99.3	SUPPLIER_QC_DATA	2007-11-15	2.55	CPD000469179			4	39.82	-3.06
Lofepramine	SAM001246632	CN(CCCN1c2ccccc2CCc3ccccc13)CC(=O)c4ccc(Cl)cc4.Cl		CPD000469292	NGP-105-02	C26H27ClN2O.HCl	455.429	418.968	418.181	Sequoia Research Products Ltd.	SRP015615l	NCP003354	G05	DMSO	10	mM	50	uL	46386649	2013-06-18	0	3	3	1.1e-07	99.5	SUPPLIER_QC_DATA	2007-11-15		CPD000469292	LOFEPRAMINE		4	23.55
Temozolomide	SAM001246636	Cn1nnc2c(ncn2c1=O)C(=O)N		CPD000466338	NGP-105-02	C6H6N6O2	194.153	194.153	194.055	Sequoia Research Products Ltd.	SRP011925t	NCP003354	H06	DMSO	10	mM	50	uL	46386653	2013-06-18	2	8	1	0.014	99.7	SUPPLIER_QC_DATA	2007-11-15		CPD000466338	TEMOZOLOMIDE		2	108.17
Orlistat	SAM001246637	CCCCCCCCCCC[C@@H](C[C@@H]1OC(=O)[C@H]1CCCCCC)OC(=O)[C@H](CC(C)C)NC=O		CPD000466339	NGP-105-02	C29H53NO5	495.747	495.747	495.392	Sequoia Research Products Ltd.	SRP01240o	NCP003354	E04	DMSO	10	mM	50	uL	46386654	2013-06-18	1	6	12	2.9e-08	98.3	SUPPLIER_QC_DATA	2007-11-15		CPD000466339	ORLISTAT	96829-58-2	1	81.7
Alfuzosin	SAM001246638	COc1cc2nc(nc(N)c2cc1OC)N(C)CCCNC(=O)C3CCCO3		CPD000466340	NGP-105-02	C19H27N5O4	389.456	389.456	389.206	Sequoia Research Products Ltd.	SRP04165a	NCP003354	E05	DMSO	10	mM	50	uL	46386655	2013-06-18	3	9	6	0.055	98.5	SUPPLIER_QC_DATA	2007-11-15		CPD000466340	ALFUZOSIN		3	111.83
Amisulpride	SAM001246639	CCN1CCCC1CNC(=O)c2cc(c(N)cc2OC)S(=O)(=O)CC		CPD000449309	NGP-105-02	C17H27N3O4S	369.481	369.481	369.172	Sequoia Research Products Ltd.	SRP05612a	NCP003354	F05	DMSO	10	mM	50	uL	46386656	2013-06-18	3	7	5	0.19	99	SUPPLIER_QC_DATA	2007-11-15		CPD000449309	Amisulpride		2	101.73
Zaleplon	SAM001246641	CCN(C(=O)C)c1cccc(c1)c2ccnc3c(C#N)cnn23		CPD000238180	NGP-105-06	C17H15N5O	305.34	305.34	305.128	Sequoia Research Products Ltd.	SRP00300z	NCP003674	E02	DMSO	10	mM	50	uL	46386657	2013-06-18	0	6	2	0.00026	99.2	SUPPLIER_QC_DATA	2007-11-15		CPD000238180			3	74.29
Fenpiverinium bromide	SAM001246642	C[N+]1(CCC(C(=O)N)(c2ccccc2)c3ccccc3)CCCCC1.[Br-]		CPD000469284	NGP-105-02	C22H29N2O.Br-	417.391	337.487	337.228	Sequoia Research Products Ltd.	SRP00470f	NCP003354	D02	DMSO	10.1	mM	50	uL	46386658	2013-06-18	2	3	2	0.4	99	SUPPLIER_QC_DATA	2007-11-15		CPD000469284	FENPIVERINIUM BROMIDE		3	43.09
Cefatrizine propylene glycol	SAM001246643	N[C@@H](C(=O)N[C@H]1[C@H]2SCC(=C(N2C1=O)C(=O)O)CSc3c[nH]nn3)c4ccc(O)cc4.CC(O)CO		CPD000469182	NGP-105-02	C18H18N6O5S2.C3H8O2	538.594	462.499	462.078	Sequoia Research Products Ltd.	SRP01886c	NCP003354	G03	DMSO	10	mM	50	uL	46386659	2013-06-18	6	11	5	0.0015	83.8	SUPPLIER_QC_DATA	2007-11-15		CPD000469182	CEFATRIZINE PROPYLENE GLYCOL		4	174.53
Azelastine	SAM001246645	CN1CCCC(CC1)n2nc(Cc3ccc(Cl)cc3)c4ccccc4c2=O.Cl		CPD000469183	NGP-105-02	C22H24ClN3O.HCl	418.367	381.906	381.161	Sequoia Research Products Ltd.	SRP07805a	NCP003354	C03	DMSO	10	mM	50	uL	46386661	2013-06-18	0	4	2	0.0025	99	SUPPLIER_QC_DATA	2007-11-15		CPD000469183	azelastine hydrochloride	79307-93-0	4	38.13
Actarit	SAM001246647	CC(=O)Nc1ccc(CC(=O)O)cc1		CPD000466341	NGP-105-02	C10H11NO3	193.203	193.203	193.074	Sequoia Research Products Ltd.	SRP02538a	NCP003354	B03	DMSO	10	mM	50	uL	46386663	2013-06-18	2	4	2	5.2	98.5	SUPPLIER_QC_DATA	2007-11-15		CPD000466341	ACTARIT	18699-02-0	1	66.4
Meropenem	SAM001246650	C[C@@H](O)[C@@H]1[C@H]2[C@@H](C)C(=C(N2C1=O)C(=O)O)S[C@@H]3CN[C@@H](C3)C(=O)N(C)C		CPD000469184	NGP-105-02	C17H25N3O5S	383.464	383.464	383.151	Sequoia Research Products Ltd.	SRP02110m	NCP003354	D04	DMSO	10	mM	50	uL	46386666	2013-06-18	3	8	4	0.23	100	SUPPLIER_QC_DATA	2007-11-15		CPD000469184	MEROPENEM		3	110.18
Olanzapine	SAM001246652	CN1CCN(CC1)C2=Nc3ccccc3Nc4sc(C)cc24		CPD000466345	NGP-105-01	C17H20N4S	312.434	312.434	312.141	Sequoia Research Products Ltd.	SRP01035o	NCP003274	D03	DMSO	9.9	mM	50	uL	46386668	2013-06-18	1	4	1	8.3e-05	98.6	SUPPLIER_QC_DATA	2007-11-15		CPD000466345	OLANZAPINE		4	30.87
Argatroban	SAM001246661	C[C@@H]1CCN([C@H](C1)C(=O)O)C(=O)[C@H](CCCN=C(N)N)NS(=O)(=O)c2cccc3CC(C)CNc23		CPD000466348	NGP-105-01	C23H36N6O5S	508.638	508.638	508.247	Sequoia Research Products Ltd.	SRP07170a	NCP003274	G04	DMSO	10.1	mM	50	uL	46386718	2013-06-18	7	11	5	1.4e-05	99.4	SUPPLIER_QC_DATA	2007-11-15		CPD000466348	ARGATROBAN		3	180.21
Nobiletin	SAM001246662	COc1ccc(cc1OC)c2cc(=O)c3c(OC)c(OC)c(OC)c(OC)c3o2		CPD000156231	NGP-105-01	C21H22O8	402.402	402.402	402.131	Sequoia Research Products Ltd.	SRP05400n	NCP003274	B05	DMSO	10	mM	50	uL	46386719	2013-06-18	0	8	7	0.024	98.3	SUPPLIER_QC_DATA	2007-11-15	2.62	CPD000156231	Nobiletin	478-01-3	3	85.59	-4.63
Voriconazole	SAM001246664	C[C@@H](c1ncncc1F)[C@](O)(Cn2cncn2)c3ccc(F)cc3F		CPD000466350	NGP-105-01	C16H14F3N5O	349.316	349.316	349.115	Sequoia Research Products Ltd.	SRP01070v	NCP003274	G05	DMSO	9.9	mM	50	uL	46386721	2013-06-18	1	6	2	0.00011	99.6	SUPPLIER_QC_DATA	2007-11-15		CPD000466350	VORICONAZOLE		3	76.72
Cefpodoxime proxetil	SAM001246674	COCC1=C(N2[C@H](SC1)[C@H](NC(=O)C(=NOC)c3csc(N)n3)C2=O)C(=O)OC(C)OC(=O)OC(C)C		CPD000469193	NGP-105-02	C21H27N5O9S2	557.595	557.595	557.125	Sequoia Research Products Ltd.	SRP018875c	NCP003354	G07	DMSO	10	mM	50	uL	46386731	2013-06-18	3	14	8	5.4e-06	98.5	SUPPLIER_QC_DATA	2007-11-15		CPD000469193	CEFPODOXIME PROXETIL		3	180.97
Idarubicin	SAM001246676	C[C@@H]1O[C@H](C[C@H](N)[C@@H]1O)O[C@H]2C[C@@](O)(Cc3c(O)c4C(=O)c5ccccc5C(=O)c4c(O)c23)C(=O)C.Cl		CPD000466355	NGP-105-02	C26H27NO9.HCl	533.964	497.503	497.168	Sequoia Research Products Ltd.	SRP000350i	NCP003354	H08	DMSO	10	mM	50	uL	46386733	2013-06-18	6	10	2	2.6e-05	99.7	SUPPLIER_QC_DATA	2007-11-15	1.69	CPD000466355	idarubicin hydrochloride		5	176.61	-2.79
Levonorgestrel	SAM001246694	CC[C@@]12CC[C@H]3[C@@H](CCC4=CC(=O)CC[C@H]34)[C@@H]2CC[C@@]1(O)C#C		CPD000059117	NGP-105-02	C21H28O2	312.454	312.454	312.209	Sequoia Research Products Ltd.	SRP01390l	NCP003354	G04	DMSO	10	mM	50	uL	46386677	2013-06-18	1	2	1	2.3e-05	98.7	SUPPLIER_QC_DATA	2007-11-15	3.25	CPD000059117			4	37.3	-4.74
Cetraxate	SAM001246695	NC[C@H]1CC[C@@H](CC1)C(=O)Oc2ccc(CCC(=O)O)cc2.Cl		CPD000469197	NGP-105-02	C17H23NO4.HCl	341.836	305.375	305.163	Sequoia Research Products Ltd.	SRP02040c	NCP003354	H04	DMSO	10	mM	50	uL	46386678	2013-06-18	3	5	5	0.0026	98.6	SUPPLIER_QC_DATA	2007-11-15		CPD000469197	CETRAXATE HCl		2	89.62
Idebenone	SAM001246700	COC1=C(OC)C(=O)C(=C(C)C1=O)CCCCCCCCCCO		CPD000466364	NGP-105-02	C19H30O5	338.446	338.446	338.209	Sequoia Research Products Ltd.	SRP00400i	NCP003354	H03	DMSO	10.2	mM	50	uL	46386682	2013-06-18	1	5	7	0.00012	98.9	SUPPLIER_QC_DATA	2007-11-15	3.99	CPD000466364	IDEBENONE	58186-27-9	1	72.83	-4.3
Nifekalant hydrochloride	SAM001246717	Cn1c(NCCN(CCO)CCCc2ccc(cc2)[N+](=O)[O-])cc(=O)n(C)c1=O.Cl		CPD000466369	NGP-105-02	C19H27N5O5.HCl	441.916	405.455	405.201	Sequoia Research Products Ltd.	SRP034084n	NCP003354	C10	DMSO	10	mM	50	uL	46386697	2013-06-18	2	10	6	0.0097	99.1	SUPPLIER_QC_DATA	2007-11-15		CPD000466369	Nifekalant hydrochloride		2	122.64
Nisoldipine	SAM001246719	CO/C(=C\1/C(C(=C(C)N=C1C)C(=O)OCC(C)C)c2ccccc2[N+](=O)[O-])/O		CPD000466370	NGP-105-02	C20H24N2O6	388.422	388.422	388.163	Sequoia Research Products Ltd.	SRP03410n	NCP003354	H09	DMSO	10	mM	50	uL	46386699	2013-06-18	1	8	5	2.8e-05	98.9	SUPPLIER_QC_DATA	2007-11-15		CPD000466370	NISOLDIPINE		2	111.26
Resveratrol	SAM001246720	OC[C@H]1O[C@@H](Oc2cc(O)cc(/C=C/c3ccc(O)cc3)c2)[C@H](O)[C@@H](O)[C@@H]1O		CPD000466371	NGP-105-02	C20H22O8	390.391	390.391	390.131	Sequoia Research Products Ltd.	SRP02318p	NCP003354	A10	DMSO	10	mM	50	uL	46386700	2013-06-18	6	8	4	0.0048	98	SUPPLIER_QC_DATA	2007-11-15		CPD000466371	PICEID	27208-80-6	3	139.84
Nateglinide	SAM001246721	CC(C)[C@H]1CC[C@@H](CC1)C(=O)N[C@H](Cc2ccccc2)C(=O)O		CPD000466372	NGP-105-02	C19H27NO3	317.43	317.43	317.199	Sequoia Research Products Ltd.	SRP03325n	NCP003354	D10	DMSO	10	mM	50	uL	46386701	2013-06-18	2	4	4	0.17	99.3	SUPPLIER_QC_DATA	2007-11-15		CPD000466372	NATEGLINIDE		2	66.4
Sotalol hydrochloride	SAM001246725	CC(C)NCC(O)c1ccc(NS(=O)(=O)C)cc1.Cl		CPD000326828	NGP-105-02	C12H20N2O3S.HCl	308.825	272.364	272.119	Sequoia Research Products Ltd.	SRP01610s	NCP003354	E11	DMSO	10	mM	50	uL	46386705	2013-06-18	3	5	3	1	99.4	SUPPLIER_QC_DATA	2007-11-15	0.85	CPD000326828			1	78.43	-2.55
Rufloxacin	SAM001246726	CN1CCN(CC1)c2c(F)cc3c(=O)c(cn4CCSc2c43)C(=O)O		CPD000466373	NGP-105-02	C17H18FN3O3S	363.408	363.408	363.105	Sequoia Research Products Ltd.	SRP01330r	NCP003354	F11	DMSO	10	mM	50	uL	46386706	2013-06-18	1	6	2	0.0011	99.2	SUPPLIER_QC_DATA	2007-11-15	0.14	CPD000466373	rufloxacin monohydrochloride		4	65.78	-2.58
Stavudine	SAM001246729	Cc1cn([C@@H]2O[C@H](CO)C=C2)c(=O)[nH]c1=O		CPD000058350	NGP-105-02	C10H12N2O4	224.217	224.217	224.08	Sequoia Research Products Ltd.	SRP1625s	NCP003354	H10	DMSO	10	mM	50	uL	46386709	2013-06-18	2	6	2	0.078	99.6	SUPPLIER_QC_DATA	2007-11-15	-0.74	CPD000058350			2	84.32	-0.75
Kitasamycin	SAM001246731	CO[C@H]1[C@@H](CC(=O)O[C@H](C)CC=CC=C[C@H](O)[C@H](C)C[C@H](CC=O)[C@@H]1O[C@@H]2O[C@H](C)[C@@H](O[C@H]3C[C@@](C)(OC(=O)CC(C)C)[C@@H](O)[C@H](C)O3)[C@@H]([C@H]2O)N(C)C)OC(=O)C		CPD000469235	NGP-105-02	C42H69NO15	828.012	828.012	827.467	Sequoia Research Products Ltd.	SRP01340k	NCP003354	C11	DMSO	10	mM	50	uL	46386711	2013-06-18	3	16	8	0.085	95	SUPPLIER_QC_DATA	2007-11-15		CPD000469235	KITASAMYCIN		3	206.05
Mestanolone	SAM001246746	C[C@]1(O)CC[C@H]2[C@@H]3CC[C@H]4CC(=O)CC[C@]4(C)[C@H]3CC[C@@]21C		CPD000238198	NGP-105-02	C20H32O2	304.475	304.475	304.24	Sequoia Research Products Ltd.	SRP02260m	NCP003354	G09	DMSO	10.1	mM	50	uL	46386759	2013-06-18	1	2	0	1.6e-05	99.6	SUPPLIER_QC_DATA	2007-11-15		CPD000238198			4	37.3
Valaciclovir	SAM001246749	CC(C)[C@H](N)C(=O)OCCOCn1cnc2c(O)nc(N)nc12.Cl		CPD000469208	NGP-105-02	C13H20N6O4.HCl	360.802	324.341	324.155	Sequoia Research Products Ltd.	SRP00800v	NCP003354	C09	DMSO	10	mM	50	uL	46386762	2013-06-18	5	10	4	0.041	99.5	SUPPLIER_QC_DATA	2007-11-15		CPD000469208	VALACICLOVIR HYDROCHLORIDE		2	151.4
Aripiprazole	SAM001246750	Clc1cccc(N2CCN(CCCCOc3ccc4CCC(=O)Nc4c3)CC2)c1Cl		CPD000466383	NGP-105-02	C23H27Cl2N3O2	448.394	448.394	447.148	Sequoia Research Products Ltd.	SRP06795a	NCP003354	E09	DMSO	10	mM	50	uL	46386763	2013-06-18	1	5	4	1.6e-05	99.7	SUPPLIER_QC_DATA	2007-11-15		CPD000466383	ARIPIPRAZOLE		4	44.81
Oxcarbazepine	SAM001246754	NC(=O)N1c2ccccc2CC(=O)c3ccccc13		CPD000048684	NGP-105-02	C15H12N2O2	252.273	252.273	252.09	Sequoia Research Products Ltd.	SRP012480o	NCP003354	H02	DMSO	10	mM	50	uL	46386767	2013-06-18	2	4	1	0.0014	99	SUPPLIER_QC_DATA	2007-11-15	1.76	CPD000048684			3	63.4	-3.19
Tocainide	SAM001246759	CC(N)C(=O)Nc1c(C)cccc1C		CPD000466388	NGP-105-02	C11H16N2O	192.262	192.262	192.126	Sequoia Research Products Ltd.	SRP02375t	NCP003354	D03	DMSO	10	mM	50	uL	46386772	2013-06-18	3	3	2	0.3	99.1	SUPPLIER_QC_DATA	2007-11-15	0.55	CPD000466388	TOCAINIDE		1	55.12	-2.1
Taxifolin-(+/-)	SAM001246760	O[C@H]1[C@H](Oc2cc(O)cc(O)c2C1=O)c3ccc(O)c(O)c3		CPD000499525	NGP-105-02	C15H12O7	304.257	304.257	304.058	Sequoia Research Products Ltd.	SRP01176t	NCP003354	E03	DMSO	10.1	mM	50	uL	46386773	2013-06-18	5	7	1		98.7	SUPPLIER_QC_DATA	2007-11-15		CPD000499525	TAXIFOLIN-(+/-)		3	127.45		racemate
Doxorubicin	SAM001246768	COc1cccc2C(=O)c3c(O)c4C[C@](O)(C[C@H](O[C@H]5C[C@H](N)[C@H](O)[C@H](C)O5)c4c(O)c3C(=O)c12)C(=O)CO.Cl		CPD000058570	NGP-105-01	C27H29NO11.HCl	579.99	543.529	543.174	Sequoia Research Products Ltd.	SRP04600d	NCP003274	A10	DMSO	10	mM	50	uL	46386781	2013-06-18	7	12	3	1.4e-05	100	SUPPLIER_QC_DATA	2007-11-15	1.41	CPD000058570	DOXORUBICIN HYDROCHLORIDE		5	206.07	-2.64
Bifonazole	SAM001246775	c1cn(cn1)C(c2ccccc2)c3ccc(cc3)c4ccccc4		CPD000058970	NGP-105-04	C22H18N2	310.399	310.399	310.147	Sequoia Research Products Ltd.	SRP02006b	NCP003514	C04	DMSO	10	mM	50	uL	46386787	2013-06-18	0	2	2	7.9e-06	99.2	SUPPLIER_QC_DATA	2007-11-15	5.29	CPD000058970	60628-96-8		4	17.82	-5.11
Taxifolin-(+)	SAM001246778	O[C@@H]1[C@H](Oc2cc(O)cc(O)c2C1=O)c3ccc(O)c(O)c3		CPD000466389	NGP-105-02	C15H12O7	304.257	304.257	304.058	Sequoia Research Products Ltd.	SRP01175t	NCP003354	G11	DMSO	10	mM	50	uL	46386813	2013-06-18	5	7	1	0.0012	98.2	SUPPLIER_QC_DATA	2007-11-15	1.07	CPD000466389	TAXIFOLIN-(+)	17654-26-1	3	127.45	-2.4
Alosetron hydrochloride	SAM001246782	Cc1[nH]cnc1CN2CCc3c(C2=O)c4ccccc4n3C.Cl		CPD000469211	NGP-105-02	C17H18N4O.HCl	330.818	294.357	294.148	Sequoia Research Products Ltd.	SRP04894a	NCP003354	H11	DMSO	10	mM	50	uL	46386816	2013-06-18	1	5	1	0.0035	98.7	SUPPLIER_QC_DATA	2007-11-15		CPD000469211	alosetronÂ monohydrochloride		4	53.92
Telithromycin	SAM001246805	CC[C@H]1OC(=O)[C@H](C)C(=O)[C@H](C)[C@@H](O[C@@H]2O[C@H](C)C[C@@H]([C@H]2O)N(C)C)[C@@](C)(C[C@@H](C)C(=O)[C@H](C)[C@@H]3N(CCCCn4cnc(c4)c5cccnc5)C(=O)O[C@@]31C)OC		CPD000469222	NGP-105-06	C43H65N5O10	812.02	812.02	811.473	Sequoia Research Products Ltd.	SRP01191t	NCP003674	G02	DMSO	10	mM	50	uL	46386829	2013-06-18	1	15	8	0.018	99.2	SUPPLIER_QC_DATA	2007-11-15		CPD000469222			5	171.85
6-Aminoindazole	SAM001246854	Nc1ccc2c[nH]nc2c1		CPD000059077	NGP-105-03	C7H7N3	133.153	133.153	133.064	Sigma Chemical Company	A59565	NCP003434	G05	DMSO	10	mM	50	uL	46386887	2013-06-18	3	3	0	0.06	99.7	SUPPLIER_QC_DATA	2007-11-15	0.89	CPD000059077			2	54.7	-1.15
Ranolazine dihydrochloride	SAM001246861	O=C(CCNNC(=O)c1ccncc1)NCc2ccccc2		CPD000059131	NGP-105-03	C16H18N4O2	298.346	298.346	298.143	Sigma Chemical Company	252999	NCP003434	H11	DMSO	10	mM	50	uL	46386894	2013-06-18	3	6	4	0.0054	96.5	SUPPLIER_QC_DATA	2007-11-15	0.65	CPD000059131			2	83.12	-3.53
Dichloroacetic acid	SAM001246870	OC(=O)C(Cl)Cl		CPD000059158	NGP-105-04	C2H2Cl2O2	128.943	128.943	127.943	Sigma Chemical Company	D54702	NCP003514	H02	DMSO	10	mM	50	uL	46386944	2013-06-18	1	2	1	7.8	99.7	SUPPLIER_QC_DATA	2007-11-15	0.99	CPD000059158	79-43-6		0	37.3	-0.25
Naproxen sodium	SAM001246874	COc1ccc2cc(ccc2c1)[C@H](C)C(=O)[O-].[Na+]		CPD000058746	NGP-105-03	C14H13O3.Na+	252.246	229.256	229.086	Sigma Chemical Company	M1275	NCP003434	D03	DMSO	10	mM	50	uL	46386948	2013-06-18	0	3	2	0.02	98.8	SUPPLIER_QC_DATA	2007-11-15	3.43	CPD000058746	NAPROXEN SODIUM		2	49.36	-4
Mepivacaine hydrochloride	SAM001246875	CN1CCCCC1C(=O)Nc2c(C)cccc2C.Cl		CPD000058904	NGP-105-03	C15H22N2O.HCl	282.815	246.354	246.173	Sigma Chemical Company	M3189	NCP003434	E03	DMSO	10	mM	50	uL	46386949	2013-06-18	1	3	2	0.023	99.2	SUPPLIER_QC_DATA	2007-11-15	2.16	CPD000058904			2	32.34	-2.59
Clofazimine	SAM001246878	CC(C)N=c1cc2n(c3ccc(Cl)cc3)c4ccccc4nc2cc1Nc5ccc(Cl)cc5		CPD000058704	NGP-105-06	C27H22Cl2N4	473.406	473.406	472.122	Sigma Chemical Company	C8895	NCP003674	A05	DMSO	10	mM	50	uL	46386952	2013-06-18	1	4	3	4.7e-07	99	SUPPLIER_QC_DATA	2007-11-15	4.64	CPD000058704	CLOFAZIMINE		5	42.21	-6.91
Synephrine	SAM001246896	CNCC(O)c1ccc(O)cc1		CPD000059111	NGP-105-03	C9H13NO2	167.208	167.208	167.095	Sigma Chemical Company	s0752	NCP003434	D05	DMSO	10	mM	50	uL	46386970	2013-06-18	3	3	2	6	99	SUPPLIER_QC_DATA	2007-11-15	-0.56	CPD000059111	SYNEPHRINE	94-07-5	1	52.49	-0.95
Testosterone	SAM001246921	C[C@@]12CC[C@H]3[C@@H](CCC4=CC(=O)CC[C@]34C)[C@@H]2CC[C@@H]1O		CPD000058344	NGP-105-06	C19H28O2	288.432	288.432	288.209	Tocris Bioscience	101473	NCP003674	D02	DMSO	10	mM	50	uL	46501387	2013-06-18	1	2	0	4.4e-05	98.6	SUPPLIER_QC_DATA	2007-12-20	2.99	CPD000058344			4	37.3	-3.94
Salbutamol	SAM001246971	CC(C)(C)NCC(O)c1ccc(O)c(CO)c1.OS(=O)(=O)O		CPD000058513	NGP-105-05	C13H21NO3.0.5H2O4S	288.355	239.316	239.152	Tocris Bioscience	101881	NCP003594	G05	DMSO	10	mM	50	uL	46386798	2013-06-18	4	4	3	4.2	100	SUPPLIER_QC_DATA	2007-11-16	0.59	CPD000058513	SALBUTAMOL SULFATE		1	72.72	-2.02
Vesamicol	SAM001246972	O[C@@H]1CCCC[C@H]1N2CCC(CC2)c3ccccc3.Cl		CPD000057879	NGP-105-05	C17H25NO.HCl	295.854	259.393	259.194	Tocris Bioscience	100353	NCP003594	H05	DMSO	10	mM	50	uL	46386799	2013-06-18	1	2	2	0.047	100	SUPPLIER_QC_DATA	2007-11-16	3.86	CPD000057879	(+/-)-Vesamicol hydrochloride		3	23.47	-3.21
Haloperidol	SAM001246979	OC1(CCN(CCCC(=O)c2ccc(F)cc2)CC1)c3ccc(Cl)cc3.Cl		CPD000449283	NGP-105-03	C21H23ClFNO2.HCl	412.333	375.872	375.14	Tocris Bioscience	100330	NCP003434	E04	DMSO	10	mM	50	uL	46386806	2013-06-18	1	3	4	0.001	99.5	SUPPLIER_QC_DATA	2007-11-16	3.7	CPD000449283	Haloperidol		3	40.54	-4.93
Indomethacin	SAM001246982	COc1ccc2n(C(=O)c3ccc(Cl)cc3)c(C)c(CC(=O)O)c2c1.O		CPD000449290	NGP-105-05	C19H16ClNO4.0.25H2O	362.298	357.794	357.077	Tocris Bioscience	100475	NCP003594	D10	DMSO	10	mM	50	uL	46386809	2013-06-18	1	5	3	0.074	99.5	SUPPLIER_QC_DATA	2007-11-16	4.25	CPD000449290	Indomethacin		3	68.53	-5.19
Ketoconazole	SAM001246983	CC(=O)N1CCN(CC1)c2ccc(OC[C@H]3CO[C@@](Cn4ccnc4)(O3)c5ccc(Cl)cc5Cl)cc2		CPD000058460	NGP-105-05	C26H28Cl2N4O4	531.44	531.44	530.149	Tocris Bioscience	100180	NCP003594	G10	DMSO	10	mM	50	uL	46386810	2013-06-18	0	8	5	2.5e-06	99.9	SUPPLIER_QC_DATA	2007-11-16	4.3	CPD000058460			5	69.06	-4.77
Maprotiline hydrochloride	SAM001246989	CNCCCC1(CCC2c3ccccc31)c4ccccc24.Cl		CPD000148117	NGP-105-05	C20H23N.HCl	313.872	277.411	277.183	Tocris Bioscience	100747	NCP003594	F09	DMSO	10	mM	50	uL	46386839	2013-06-18	1	1	2	0.026	100	SUPPLIER_QC_DATA	2007-11-16	4.91	CPD000148117	Maprotiline hydrochloride	10347-81-6	4	12.03	-6.24
Piribedil	SAM001246994	C(N1CCN(CC1)c2ncccn2)c3ccc4OCOc4c3.O.Cl		CPD000449302	NGP-105-05	C16H18N4O2.0.5H2O.HCl	343.814	298.346	298.143	Tocris Bioscience	100731	NCP003594	F10	DMSO	10	mM	50	uL	46386844	2013-06-18	0	6	2	0.00021	99.9	SUPPLIER_QC_DATA	2007-11-16	1.56	CPD000449302	Piribedil		4	50.72	-2.3
Cotinine	SAM001247007	CN1[C@@H](CCC1=O)c2cccnc2		CPD000449278	NGP-105-05	C10H12N2O	176.219	176.219	176.095	Tocris Bioscience	100252	NCP003594	G08	DMSO	10	mM	50	uL	46386857	2013-06-18	0	3	1	0.17	99.9	SUPPLIER_QC_DATA	2007-11-16	0.39	CPD000449278	(-)-Cotinine	486-56-6	2	33.2	-0.21
Ethinyl estradiol	SAM001247008	C[C@@]12CC[C@H]3[C@@H](CCc4cc(O)ccc34)[C@@H]2CC[C@@]1(O)C#C		CPD000058319	NGP-105-05	C20H24O2	296.411	296.411	296.178	Tocris Bioscience	101476	NCP003594	C11	DMSO	10	mM	50	uL	46386858	2013-06-18	2	2	0	6.7e-06	99	SUPPLIER_QC_DATA	2007-11-16	3.63	CPD000058319	ETHYNYLESTRADIOL	57-63-6	4	40.46	-4.65
Cytarabine	SAM001247012	Nc1ccn([C@@H]2O[C@H](CO)[C@@H](O)[C@@H]2O)c(=O)n1		CPD000449317	NGP-105-05	C9H13N3O5	243.22	243.22	243.085	Tocris Bioscience	101401	NCP003594	D11	DMSO	10	mM	50	uL	46386862	2013-06-18	5	8	2	0.069	99.9	SUPPLIER_QC_DATA	2007-11-16	-2.18	CPD000449317	2(1H)-Pyrimidinone, 4-amino-1-y-D-arabinofuranosyl- [CAS]	147-94-4	2	130.83	-0.74
Epigallocatechin gallate	SAM001247031	Oc1cc(O)c2C[C@@H](OC(=O)c3cc(O)c(O)c(O)c3)[C@H](Oc2c1)c4cc(O)c(O)c(O)c4		CPD000449288	NGP-105-05	C22H18O11	458.379	458.379	458.085	Tocris Bioscience	100468	NCP003594	G02	DMSO	10.3	mM	50	uL	46386901	2013-06-18	8	11	3	0.0013	99.9	SUPPLIER_QC_DATA	2007-11-16		CPD000449288	Epigallocatechin gallate	989-51-5	4	197.37
Famotidine	SAM001247033	NC(=N)Nc1nc(CSCCC(=N)NS(=O)(=O)N)cs1		CPD000058961	NGP-105-05	C8H15N7O2S3	337.434	337.434	337.045	Tocris Bioscience	101156	NCP003594	G04	DMSO	10.2	mM	50	uL	46386903	2013-06-18	8	9	5	0.018	98	SUPPLIER_QC_DATA	2007-11-16	-0.24	CPD000058961	FAMOTIDINE	76824-35-6	1	170.83	-3.49
Fluperlapine	SAM001247034	CN1CCN(CC1)C2=Nc3cc(F)ccc3Cc4ccccc24		CPD000449303	NGP-105-03	C19H20FN3	309.387	309.387	309.164	Tocris Bioscience	100737	NCP003434	G04	DMSO	10	mM	50	uL	46386904	2013-06-18	0	3	1	0.00043	99.9	SUPPLIER_QC_DATA	2007-11-16		CPD000449303	Fluperlapine		4	18.84
Stiripentol	SAM001247042	CC(C)(C)C(O)/C=C/c1ccc2OCOc2c1		CPD000449279	NGP-105-03	C14H18O3	234.296	234.296	234.125	Tocris Bioscience	100267	NCP003434	F04	DMSO	10	mM	50	uL	46386912	2013-06-18	1	3	2	0.00046	99.9	SUPPLIER_QC_DATA	2007-11-16		CPD000449279	Stiripentol		2	38.69
3-Trifluoromethylphenylpiperazine	SAM001247043	FC(F)(F)c1cccc(c1)N2CCNCC2.Cl		CPD000449305	NGP-105-05	C11H13F3N2.HCl	266.695	230.234	230.103	Tocris Bioscience	100743	NCP003594	F11	DMSO	10	mM	50	uL	46386913	2013-06-18	1	2	2	0.033	99.9	SUPPLIER_QC_DATA	2007-11-16	2.1	CPD000449305	TFMPP		2	15.27	-2.56
Bifemelane	SAM001247052	CNCCCCOc1ccccc1Cc2ccccc2.Cl		CPD000449269	NGP-105-05	C18H23NO.HCl	305.849	269.388	269.178	Tocris Bioscience	100103	NCP003594	G07	DMSO	10	mM	50	uL	46386922	2013-06-18	1	2	4	0.31	99.8	SUPPLIER_QC_DATA	2007-11-16		CPD000449269	Bifemelane		2	21.26
Prochlorperazine maleate	SAM001247054	CN1CCN(CCCN2c3ccccc3Sc4ccc(Cl)cc24)CC1.OC(=O)/C=C\C(=O)O		CPD000466275	NGP-105-05	C20H24ClN3S.2C4H4O4	606.089	373.945	373.138	Tocris Bioscience	101287	NCP003594	G06	DMSO	10	mM	50	uL	46386924	2013-06-18	0	3	2	7.6e-05	99.3	SUPPLIER_QC_DATA	2007-11-16	4.67	CPD000466275	10H-Phenothiazine, 2-chloro-10-[3-(4-methyl-1-piperazinyl)propyl- [CAS]		4	9.72	-4.53
Nalbuphine	SAM001247063	OC1CC[C@@]2(O)[C@H]3Cc4ccc(O)c5OC1[C@]2(CCN3CC6CCC6)c54.Cl		CPD000449281	NGP-105-05	C21H27NO4.HCl	393.912	357.451	357.194	Tocris Bioscience	100313	NCP003594	D03	DMSO	10	mM	50	uL	46386933	2013-06-18	3	5	1	0.0031	99.7	SUPPLIER_QC_DATA	2007-11-16		CPD000449281	Nalbuphine		6	73.16
PD 81723	SAM001247067	Cc1sc(N)c(C(=O)c2cccc(c2)C(F)(F)F)c1C		CPD000468734	NGP-105-06	C14H12F3NOS	299.311	299.311	299.059	Tocris Bioscience	100115	NCP003674	F02	DMSO	10	mM	50	uL	46386976	2013-06-18	2	2	2	6.6e-06	100	SUPPLIER_QC_DATA	2007-11-16		CPD000468734	PD 81723		2	43.09
TAN-67	SAM001247097	CN1CC[C@@]2(Cc3nc4ccccc4cc3C[C@H]2C1)c5cccc(O)c5.O.Br		CPD000466296	NGP-105-06	C23H24N2O.H2O.2HBr	524.297	344.458	344.189	Tocris Bioscience	921	NCP003674	C02	DMSO	9.8	mM	50	uL	46387006	2013-06-18	1	3	1	0.025	99.9	SUPPLIER_QC_DATA	2007-11-16		CPD000466296	SB 205607		5	36.36
5-(Nonyloxy)tryptamine	SAM001247103	CCCCCCCCCOc1ccc2[nH]cc(CCN)c2c1.Cl		CPD000466300	NGP-105-06	C19H30N2O.HCl	338.923	302.462	302.236	Tocris Bioscience	100337	NCP003674	B02	DMSO	9.9	mM	50	uL	46387012	2013-06-18	3	3	6	0.016	99.6	SUPPLIER_QC_DATA	2007-11-16		CPD000466300	5-Nonyloxytryptamine		2	51.04
Sibutramine	SAM001247105	CC(C)CC(N(C)C)C1(CCC1)c2ccc(Cl)cc2		CPD000238156	NGP-105-06	C17H26ClN	279.855	279.855	279.175	Tocris Bioscience	2290	NCP003674	H05	DMSO	10	mM	50	uL	46387014	2013-06-18	0	1	3	0.0028	99.9	SUPPLIER_QC_DATA	2007-11-16	5.04	CPD000238156	Sibutramine		2	3.24	-5.47
Drug 1999423	SAM001247108	O=C1CC2(CCCC2)CC(=O)N1CCNCC3COc4ccccc4O3.Br		CPD000469633	NGP-105-06	C20H26N2O4.2HBr	520.263	358.439	358.189	Tocris Bioscience	411	NCP003674	E06	DMSO	10	mM	50	uL	46387017	2013-06-18	1	6	3	0.0032	98.9	SUPPLIER_QC_DATA	2007-11-16		CPD000469633	8-Azaspiro[4.5]decane-7,9-dione, 8-[2-[[(2,3-dihydro-1,4-benzodioxin-2-yl)methyl]amino]ethyl]-, monomethanesulfonate [CAS]		4	67.87
Prednisolone	SAM002264635	CC(=O)OCC(=O)[C@@]1(O)CC[C@H]2[C@@H]3CCC4=CC(=O)C=C[C@]4(C)[C@H]3[C@@H](O)C[C@@]21C		CPD000058326	NGP-202-01	C23H30O6	402.489	402.489	402.204	LightBiologicals	P-3891	NCP002924	H04	DMSO	10	mM	50	uL	104169968	2012-07-10	2	6	2	4.6e-05				2.08	CPD000058326	PREDNISOLONE ACETATE		4	100.9	-3.97
Rifampicin	SAM002264646	CO[C@H]1\C=C\O[C@@]2(C)Oc3c(C)c(O)c4c(O)c(NC(=O)\C(=C/C=C/[C@H](C)[C@H](O)[C@@H](C)[C@@H](O)[C@@H](C)[C@H](OC(=O)C)[C@@H]1C)\C)c(C=NN5CCN(C)CC5)c(O)c4c3C2=O		CPD001906767	NGP-202-01	C43H58N4O12	822.94	822.94	822.405	LightBiologicals	R-5160	NCP002924	B06	DMSO	10	mM	50	uL	104169978	2012-07-10	6	15						3.26	CPD001906767	RIFAMPICIN			220.15
Trimethoprim	SAM002264649	COc1cc(Cc2cnc(N)nc2N)cc(OC)c1OC		CPD000035999	NGP-202-01	C14H18N4O3	290.323	290.323	290.138	LightBiologicals	T-6110	NCP002924	E06	DMSO	10	mM	50	uL	104169981	2012-07-10	4	7	4	0.0038				1.26	CPD000035999			2	105.51	-2.65
Trihexyphenidyl	SAM002264652	OC(CCN1CCCCC1)(C2CCCCC2)c3ccccc3.Cl		CPD000058515	NGP-202-01	C20H31NO.HCl	337.935	301.474	301.24	LightBiologicals	T-9484	NCP002924	H06	DMSO	10	mM	50	uL	104169984	2012-07-10	1	2	2	0.02				4.92	CPD000058515			3	23.47	-4.95
Metyrapone	SAM002297829	CC(C)(C(=O)c1cccnc1)c2cccnc2		CPD000059134	NGP-202-01	C14H14N2O	226.279	226.279	226.111	LightBiologicals	M-8981	NCP002924	H03	DMSO	10	mM	50	uL	104169960	2012-07-10	0	3	1	0.017				2.09	CPD000059134	METYRAPONE		2	42.85	-2.74
Symmetrel	SAM002554881	NC1(CC2CC3CC(C2)C1)C3.Cl		CPD001370746	NGP-202-01	C10H17N.HCl	187.714	151.253	151.136	LightBiologicals	A-3954	NCP002924	C07	DMSO	10	mM	50	uL	104169987	2012-07-10	2	1	0	6.6				2.53	CPD001370746	Symmetrel	665-66-7	3	26.02	-3.24	WHITE POWDER
Acetazolamide	SAM002554883	CC(=O)Nc1nnc(s1)S(=O)(=O)N		CPD000058394	NGP-202-01	C4H6N4O3S2	222.237	222.237	221.988	LightBiologicals	A-4439	NCP002924	E07	DMSO	10	mM	50	uL	104169989	2012-07-10	3	7	2	0.017				-0.39	CPD000058394	59-66-5		1	115.04	-1.89	WHITE POWDER
Allopurinol	SAM002554884	Oc1[nH]cnc2nncc12		CPD000059083	NGP-202-01	C5H4N4O	136.113	136.113	136.038	LightBiologicals	A-6331	NCP002924	F07	DMSO	10	mM	50	uL	104169990	2012-07-10	2	5	0	0.5				-0.35	CPD000059083			2	74.69	-0.41	OFF WHITE POWDER
Atropine	SAM002554885	CN1[C@@H]2CC[C@H]1CC(C2)OC(=O)C(CO)c3ccccc3		CPD001906768	NGP-202-01	C17H23NO3	289.369	289.369	289.168	LightBiologicals	A-5643	NCP002924	G07	DMSO	10	mM	50	uL	104169991	2012-07-10	1	4						1.72	CPD001906768	ATROPINE			49.77		WHITE POWDER
Carisoprodol	SAM002554889	CCCC(C)(COC(=O)N)COC(=O)NC(C)C		CPD000058433	NGP-202-01	C12H24N2O4	260.335	260.335	260.174	LightBiologicals	C-2801	NCP002924	H08	DMSO	10	mM	50	uL	104170000	2012-07-10	3	6	5	0.0016				1.76	CPD000058433			0	90.65	-2.51	WHITE POWDER
Methocarbamol	SAM002554900	COc1ccccc1OCC(O)COC(=O)N		CPD000058719	NGP-202-01	C11H15NO5	241.245	241.245	241.095	LightBiologicals	G-5430	NCP002924	G09	DMSO	10	mM	50	uL	104170007	2012-07-10	3	6	4	0.0079				0.63	CPD000058719			1	91.01	-1.76	WHITE POWDER
Vistaril	SAM002554902	OCCOCCN1CCN(CC1)C(c2ccccc2)c3ccc(Cl)cc3.OC(=O)c1cc2ccccc2c(Cc3c(O)c(cc4ccccc34)C(=O)[O-])c1O		CPD001370751	NGP-202-01	C21H27ClN2O2.C23H15O6-	762.274	374.912	374.176	LightBiologicals	H-3432	NCP002924	A10	DMSO	10	mM	50	uL	104170009	2012-07-10	1	4	4	0.0004				3.43	CPD001370751	Vistaril Pamoate	10246-75-0	3	35.94	-3.61	YELLOW-GREEN POWDER
Nalidixic acid	SAM002554914	CCn1cc(C(=O)O)c(=O)c2ccc(C)nc12		CPD000058264	NGP-202-01	C12H12N2O3	232.24	232.24	232.085	LightBiologicals	N-1011	NCP002924	H07	DMSO	10	mM	50	uL	104169992	2012-07-10	1	5	2	0.032				0.95	CPD000058264	389-08-2		2	72.19	-2.02	OFF-WHITE POWDER
Nortriptyline	SAM002554915	CNCCC=C1c2ccccc2CCc3ccccc13.Cl		CPD000058486	NGP-202-01	C19H21N.HCl	299.845	263.384	263.167	LightBiologicals	N-4950	NCP002924	D11	DMSO	10	mM	50	uL	104170020	2012-07-10	1	1	2	0.0032				4.66	CPD000058486			3	12.03	-5.48	WHITE POWDER
Niacin	SAM002554917	OC(=O)c1cccnc1		CPD000059024	NGP-202-01	C6H5NO2	123.112	123.112	123.032	LightBiologicals	N-9547	NCP002924	F11	DMSO	10	mM	50	uL	104170022	2012-07-10	1	3	1	8.1				0.29	CPD000059024	Nicotinic Acid	59-67-6	1	50.19	-0.19	WHITE POWDER
Oxytetracycline	SAM002554919	CN(C)[C@H]1[C@@H]2[C@@H](O)[C@H]3C(=C(O)[C@]2(O)C(=C(C(=O)N)C1=O)O)C(=O)c4c(O)cccc4[C@@]3(C)O.Cl		CPD001614498	NGP-202-01	C22H24N2O9.HCl	496.903	460.442	460.148	LightBiologicals	O-9280	NCP002924	H11	DMSO	10	mM	50	uL	104170024	2012-07-10	8	11	2	0.6				-1.04	CPD001614498	Oxytetracycline hydrochloride	2058-46-0	4	201.85	-2.68	YELLOW POWDER
Probenecid	SAM002554923	CCCN(CCC)S(=O)(=O)c1ccc(cc1)C(=O)O		CPD000058280	NGP-202-02	C13H19NO4S	285.359	285.359	285.103	LightBiologicals	P-4901	NCP003013	D02	DMSO	10	mM	50	uL	104170028	2012-07-10	1	5	4	0.25				1.52	CPD000058280	57-66-9		1	74.68	-2.84	WHITE POWDER
Primidone	SAM002554925	CCC1(C(=O)NCNC1=O)c2ccccc2		CPD000058501	NGP-202-02	C12H14N2O2	218.256	218.256	218.106	LightBiologicals	P-8250	NCP003013	F02	DMSO	10	mM	50	uL	104170030	2012-07-10	2	4	1	0.0078				0.62	CPD000058501	125-33-7		2	58.2	-2.32	WHITE POWDER
Sulfacetamide	SAM002554931	CC(=O)NS(=O)(=O)c1ccc(N)cc1		CPD000058173	NGP-202-02	C8H10N2O3S	214.24	214.24	214.041	LightBiologicals	S-0591	NCP003013	D03	DMSO	10	mM	50	uL	104170036	2012-07-10	3	5	2	0.07				0.15	CPD000058173	Sulfacetamide	144-80-9	1	89.26	-1.71	OFF-WHITE POWDER
Sulfinpyrazone	SAM002554932	O=C1C(CCS(=O)c2ccccc2)C(=O)N(N1c3ccccc3)c4ccccc4		CPD000058991	NGP-202-02	C23H20N2O3S	404.485	404.485	404.119	LightBiologicals	S-2382	NCP003013	E03	DMSO	10	mM	50	uL	104170037	2012-07-10	0	5	4	0.088				2.92	CPD000058991	Sulfinpyrazone		4	57.69	-3.09	WHITE POWDER
Sulindac	SAM002554933	CC/1=C(CC(=O)O)c2cc(F)ccc2\C1=C/c3ccc(cc3)S(=O)C		CPD000326718	NGP-202-02	C20H17FO3S	356.413	356.413	356.088	LightBiologicals	S-2641	NCP003013	F03	DMSO	10	mM	50	uL	104170038	2012-07-10	1	3	3	0.0098				2.96	CPD000326718			3	54.37	-4.15	YELLOW POWDER
Tetracycline	SAM002554934	CN(C)[C@H]1[C@@H]2C[C@@H]3[C](C)c4cccc(O)c4C(=C3C(=O)[C@]2(O)C(=C(C(=O)N)C1=O)O)O		CPD001906770	NGP-202-02	C22H23N2O7	427.427	427.427	427.151	LightBiologicals	T-1856	NCP003013	G03	DMSO	10	mM	50	uL	104170039	2012-07-10	5	8						0	CPD001906770	TETRACYCLINE			161.38		YELLOW POWDER
Atenolol	SAM002564193	CC(C)NCC(O)COc1ccc(CC(=O)N)cc1		CPD000036768	NGP-202-02	C14H22N2O3	266.342	266.342	266.163	LightBiologicals	A-8890	NCP003013	F04	DMSO	10	mM	50	uL	104170046	2012-07-10	4	5	4	1.6				0.57	CPD000036768	29122-68-7		1	84.58	-2.81	WHITE POWDER
Cefalotin	SAM002564200	Cc1nnc(SCC2=C(N3C(SC2)C(NC(=O)Cn4cnnn4)C3=O)C(=O)[O-])s1.[Na+]		CPD001491644	NGP-202-02	C14H13N8O4S3.Na+	476.479	453.489	453.022	LightBiologicals	C-3538	NCP003013	C05	DMSO	10	mM	50	uL	104170051	2012-07-10	1	12	5	0.018				-0.4	CPD001491644	CefazolinÂ Sodium	27164-46-1	4	158.92	-2.97	WHITE POWDER
Captopril	SAM002564201	C[C@H](CS)C(=O)N1CCC[C@H]1C(=O)O		CPD000059061	NGP-202-02	C9H15NO3S	217.284	217.284	217.077	LightBiologicals	C-5737	NCP003013	D05	DMSO	10	mM	50	uL	104170052	2012-07-10	1	4	3	4.6				1.02	CPD000059061	CAPTOPRIL		1	57.61	-1.67	WHITE POWDER
Chlorambucil	SAM002564202	OC(=O)CCCc1ccc(cc1)N(CCCl)CCCl		CPD000058372	NGP-202-02	C14H19Cl2NO2	304.217	304.217	303.079	LightBiologicals	C-6853	NCP003013	E05	DMSO	10	mM	50	uL	104170053	2012-07-10	1	3	5	0.058				3.8	CPD000058372	305-03-3		1	40.54	-3.6	LIGHT TAN POWDER
Estradiol valerate	SAM002564206	CCCCC(=O)O[C@H]1CC[C@H]2[C@@H]3CCc4cc(O)ccc4[C@H]3CC[C@]12C		CPD000058346	NGP-202-02	C23H32O3	356.507	356.507	356.235	LightBiologicals	E-4694	NCP003013	B06	DMSO	10	mM	50	uL	104170058	2012-07-10	1	3	3	2.9e-07				5.28	CPD000058346	17-BETA-ESTRADIOL 17-VALERATE		4	46.53	-5.75	WHITE POWDER
Tretinoin	SAM002564207	CC[N+](C)(C)c1cccc(O)c1.[Cl-]		CPD000058672	NGP-202-02	C10H16NO.Cl-	201.697	166.244	166.123	LightBiologicals	E-9856	NCP003013	C06	DMSO	10	mM	50	uL	104170059	2012-07-10	1	2	1	1.7				-1.55	CPD000058672			1	20.23	-3.6	LIGHT PINK POWDER
Latanoprost	SAM002564208	CC1(C)O[C@@H]2C[C@H]3[C@@H]4C[C@H](F)C5=CC(=O)C=C[C@]5(C)[C@@]4(F)[C@@H](O)C[C@]3(C)[C@@]2(O1)C(=O)CO		CPD000058329	NGP-202-02	C24H30F2O6	452.497	452.497	452.201	LightBiologicals	F-3111	NCP003013	D06	DMSO	10	mM	50	uL	104170060	2012-07-10	2	6	1	3.7e-05				2.47	CPD000058329			5	93.06	-3.93	WHITE POWDER
Flurbiprofen	SAM002564209	CC(C(=O)O)c1ccc(c(F)c1)c2ccccc2		CPD000042823	NGP-202-02	C15H13FO2	244.266	244.266	244.09	LightBiologicals	F-7481	NCP003013	E06	DMSO	10	mM	50	uL	104170061	2012-07-10	1	2	2	0.062				3.57	CPD000042823	Flurbiprofen	5104-49-4	2	37.3	-3.99	WHITE POWDER
Glipizide	SAM002564210	Cc1cnc(cn1)C(=O)NCCc2ccc(cc2)S(=O)(=O)NC(=O)NC3CCCCC3		CPD000058455	NGP-202-02	C21H27N5O4S	445.538	445.538	445.178	LightBiologicals	G-0443	NCP003013	F06	DMSO	10	mM	50	uL	104170062	2012-07-10	3	9	6	3.7e-05				1.83	CPD000058455	29094-61-9		3	130.15	-4.46	WHITE POWDER
Dapsone	SAM002564214	CC1Cc2ccccc2N1NC(=O)c3ccc(Cl)c(c3)S(=O)(=O)N		CPD000058829	NGP-202-02	C16H16ClN3O3S	365.835	365.835	365.06	LightBiologicals	I-0114	NCP003013	B07	DMSO	10	mM	50	uL	104170066	2012-07-10	3	6	3	4.8e-05				2.52	CPD000058829	26807-65-8		3	92.5	-4.02	OFF-WHITE POWDER
Ipratropium Bromide	SAM002564215	CC(C)[N+]1(C)C2CCC1CC(C2)OC(=O)C(CO)c3ccccc3		CPD001906775	NGP-202-02	C20H30NO3	332.465	332.465	332.223	LightBiologicals	I-0694	NCP003013	C07	DMSO	10	mM	50	uL	104170067	2012-07-10	1	4	3	0.61					CPD001906775	Ipratropium Bromide		3	46.53		WHITE POWDER
Imipramine hydrochloride	SAM002564216	CN(C)CCCN1c2ccccc2CCc3ccccc13.Cl		CPD000058388	NGP-202-02	C19H24N2.HCl	316.875	280.414	280.194	LightBiologicals	I-2060	NCP003013	D07	DMSO	10	mM	50	uL	104170068	2012-07-10	0	2	2	0.0052				4.58	CPD000058388	113-52-0		3	6.48	-3.61	OFF-WHITE POWDER
Labetalol	SAM002564217	CC(CCc1ccccc1)NCC(O)c2ccc(O)c(c2)C(=O)N.Cl		CPD000058463	NGP-202-02	C19H24N2O3.HCl	364.873	328.413	328.179	LightBiologicals	L-4434	NCP003013	E07	DMSO	10	mM	50	uL	104170069	2012-07-10	5	5	5	0.016				1.73	CPD000058463	32780-64-6		2	95.58	-4.71	WHITE POWDER
Loperamide hydrochloride	SAM002564218	CN(C)C(=O)C(CCN1CCC(O)(CC1)c2ccc(Cl)cc2)(c3ccccc3)c4ccccc4.Cl		CPD000058466	NGP-202-02	C29H33ClN2O2.HCl	513.509	477.048	476.223	LightBiologicals	L-5907	NCP003013	F07	DMSO	10	mM	50	uL	104170070	2012-07-10	1	4	4	6.8e-05				4.62	CPD000058466			4	43.78	-5.76	WHITE POWDER
Midodrine	SAM002564219	COc1ccc(OC)c(c1)C(O)CNC(=O)CN.Cl		CPD000058833	NGP-202-02	C12H18N2O4.HCl	290.748	254.287	254.127	LightBiologicals	M-0051	NCP003013	G07	DMSO	10	mM	50	uL	104170071	2012-07-10	4	6	5	0.17				-0.49	CPD000058833	Pro-Amatine	3092-17-9	1	93.81	-1.75	WHITE POWDER
Norethisterone	SAM002564223	C[C@@]12CC[C@H]3[C@@H](CCC4=CC(=O)CC[C@H]34)[C@@H]2CC[C@@]1(O)C#C		CPD000499579	NGP-202-02	C20H26O2	298.427	298.427	298.193	LightBiologicals	N-1547	NCP003013	B08	DMSO	10	mM	50	uL	104170074	2012-07-10	1	2	0	4.5e-05				6.06	CPD000499579	19-Norethindrone	68-22-4	4	37.3	-5.43	WHITE POWDER
Oxybutynin chloride	SAM002564226	CCN(CC)CC#CCOC(=O)C(O)(C1CCCCC1)c2ccccc2.Cl		CPD000058490	NGP-202-02	C22H31NO3.HCl	393.956	357.495	357.23	LightBiologicals	O-4115	NCP003013	F08	DMSO	10	mM	50	uL	104170078	2012-07-10	1	4	3	9.2e-05				4.27	CPD000058490			2	49.77	-4.56	WHITE POWDER
Pyridostigmine	SAM002564227	CN(C)C(=O)Oc1ccc[n+](C)c1.[Br-]		CPD000058605	NGP-202-02	C9H13N2O2.Br-	261.119	181.215	181.098	LightBiologicals	P-0202	NCP003013	G08	DMSO	10	mM	50	uL	104170079	2012-07-10	0	4	2	2.4				-3.13	CPD000058605	Mestinon		1	33.42	-2.34	WHITE POWDER
Cefoxitin	SAM002564251	CO[C@]1(NC(=O)Cc2cccs2)[C@H]3SCC(=C(N3C1=O)C(=O)[O-])COC(=O)N.[Na+]		CPD000058809	NGP-202-02	C16H16N3O7S2.Na+	449.43	426.44	426.043	LightBiologicals	C-9107	NCP003013	F05	DMSO	10	mM	50	uL	104170054	2012-07-10	3	10	6	0.28				0.49	CPD000058809			3	151.09	-3.03	OFF-WHITE POWDER
Nicardipine hydrochloride	SAM002564254	COC(=O)C1=C(C)N=C(C)/C(=C(/O)\OCCN(C)Cc2ccccc2)/C1c3cccc(c3)[N+](=O)[O-].Cl		CPD001456372	NGP-202-02	C26H29N3O6.HCl	515.987	479.526	479.206	LightBiologicals	N-3480	NCP003013	D08	DMSO	10	mM	50	uL	104170076	2012-07-10	1	8						4	CPD001456372	Cardene	54527-84-3		117.18		YELLOW POWDER
Rifapentine	SAM002589953	CO[C@H]1\C=C\O[C@@]2(C)Oc3c(C)c(O)c4c(O)c(NC(=O)\C(=C/C=C/[C@H](C)[C@H](O)[C@@H](C)[C@@H](O)[C@@H](C)[C@H](OC(=O)C)[C@@H]1C)\C)c(C=NN5CCN(CC5)C6CCCC6)c(O)c4c3C2=O		CPD001906779	NGP-202-04	C47H64N4O12	877.031	877.031	876.452	LightBiologicals	R-1119	NCP003191	F03	DMSO	10	mM	50	uL	104170198	2012-07-10	6	15						4.66	CPD001906779	RIFAPENTINE			220.15		DARK-RED CRYSTALLINE POWDER
Rifabutin	SAM002589970	CO[C@H]1/C=C/O[C@@]2(C)Oc3c(C2=O)c4c5=NC6(CCN(CC(C)C)CC6)N=c5c(NC(=O)/C(=C\C=C\[C@H](C)[C@H](O)[C@@H](C)[C@@H](O)[C@@H](C)[C@H](OC(=O)C)[C@@H]1C)/C)c(O)c4c(O)c3C		CPD001227203	NGP-202-04	C46H62N4O11	847.022	847.022	846.442	LightBiologicals	R-3035	NCP003191	B06	DMSO	10	mM	50	uL	104170218	2012-07-10	5	15	3	3.2e-07					CPD001227203	Rifabutin	72559-06-9	6	209.04		PURPLE-RED CRYSTALLINE POWDER
Acitretin	SAM002589973	COc1cc(C)c(/C=C/C(=C/C=C/C(=C/C(=O)O)/C)/C)c(C)c1C		CPD000499573	NGP-202-04	C21H26O3	326.437	326.437	326.188	LightBiologicals	A-7044	NCP003191	E06	DMSO	10	mM	50	uL	104170221	2012-07-10	1	3	6						CPD000499573			1	46.53		GREENISH-YELLOW CRYSTALLINE POWDER
Daunorubicin	SAM002589992	COc1cccc2C(=O)c3c(O)c4C[C@](O)(C[C@H](OC5CC(N)C(O)C(C)O5)c4c(O)c3C(=O)c12)C(=O)C		CPD001906781	NGP-202-04	C27H29NO10	527.53	527.53	527.179	LightBiologicals	D-5555	NCP003191	E03	DMSO	10	mM	50	uL	104170197	2012-07-10	6	11	3	1.3e-05					CPD001906781	DAUNORUBICIN HYDROCHLORIDE		5	185.84		DARK RUBY POWDER
Mitoxantrone	SAM002699896	OCCNCCNc1ccc(NCCNCCO)c2C(=O)c3c(O)ccc(O)c3C(=O)c12.Cl		CPD001563707	NGP-202-03	C22H28N4O6.HCl	480.95	444.489	444.201	LightBiologicals	MZ-3013	NCP003102	B04	DMSO	10	mM	50	uL	104170122	2012-07-10	8	10	6	0.00018				0.91	CPD001563707	MITOXANTRONE	70476-82-3	3	163.18	-2.78	BLACK-BLUE CRYSTALLINE POWDER
Fluorometholone	SAM002700174	CC1CC2C3CCC(O)(C(=O)C)C3(C)CC(O)C2(F)C4(C)C=CC(=O)C=C14		CPD001563899	NGP-202-04	C22H29FO4	376.47	376.47	376.205	LightBiologicals	F-8193	NCP003191	G06	DMSO	10	mM	50	uL	104170223	2012-07-10	2	4	1	0.00013					CPD001563899	Fluorometholone	426-13-1	4	74.6		WHITE POWDER	LB091202F-8193
Cimetidine	SAM002703134	NS(=O)(=O)c1cc2c(NCNS2(=O)=O)cc1C(F)(F)F		CPD000058284	NGP-202-01	C8H8F3N3O4S2	331.285	331.285	330.991	LightBiologicals	MZ-3028	NCP002924	B08	DMSO	10	mM	50	uL	104169994	2012-07-10	4	7	2	0.00031				0.44	CPD000058284			2	118.36	-2.58	WHITE POWDER
Naloxone hydrochloride	SAM002703137	Oc1ccc2C[C@H]3N(CC=C)CC[C@]4([C@H]5Oc1c24)[C@@]3(O)CCC5=O.Cl		CPD000058766	NGP-202-02	C19H21NO4.HCl	363.842	327.381	327.147	LightBiologicals	MZ-3032	NCP003013	E09	DMSO	10	mM	50	uL	104170085	2012-07-10	2	5	1	0.0011				1.47	CPD000058766	NALOXONE HYDROCHLORIDE		5	70	-1.77	WHITE POWDER

## Sheet: b, BBB permeability
Common name	BBB permeable?	Primary reference	Secondary reference	Notes
Alfuzosin	No	https://www.ncbi.nlm.nih.gov/pubmed/9556192
Amisulpride	No	https://www.ncbi.nlm.nih.gov/pubmed/14997280
Atenolol	No	https://www.ncbi.nlm.nih.gov/pmc/articles/PMC1402194/
Bisoprolol	No	https://en.wikipedia.org/wiki/Bisoprolol
Cefatrizine propylene glycol	No	https://books.google.com/books?id=5zd_W_PUwvYC&pg=PA766&lpg=PA766&dq=Cefatrizine+blood+brain+barrier&source=bl&ots=SWzixr_ScH&sig=p5hy2OVqwZWBlWozHkhHGcn3tak&hl=en&sa=X&ved=0ahUKEwjH0NvA9s7RAhXLzFQKHaP2BY8Q6AEIWTAN#v=onepage&q=Cefatrizine%20blood%20brain%20barrier&f=false
Cefpodoxime proxetil	No	https://www.drugbank.ca/drugs/DB01416
Chlorambucil	No	https://www.ncbi.nlm.nih.gov/pubmed/25350514
Clofazimine	No	https://academic.oup.com/jac/article/67/2/290/700158/Clofazimine-current-status-and-future-prospects
Cotinine	No	http://jpet.aspetjournals.org/content/314/2/636
Cytarabine	No	http://www.medsafe.govt.nz/profs/datasheet/c/Cytarabineinj.pdf
Daunorubicin	No	https://www.drugbank.ca/drugs/DB00694
Doxorubicin	No	https://www.ncbi.nlm.nih.gov/pubmed/10727512
Fenpiverinium bromide	No	http://wikivisually.com/wiki/Fenpiverinium
Glipizide	No	https://www.drugbank.ca/drugs/DB01067
Ipratropium bromide	No	https://books.google.com/books?id=mzPeisAQW7QC&pg=PA583&lpg=PA583&dq=Ipratropium+bromide+blood+brain+barrier&source=bl&ots=F_Ou9jxqXQ&sig=dYqfnqzayU8GWn09qNGCKqO-1fQ&hl=en&sa=X&ved=0ahUKEwj8n-iNv4jRAhVosFQKHTspDi8Q6AEIdTAS#v=onepage&q=Ipratropium%20bromide%20blood%20brain%20barrier&f=false
Ketoconazole	No	https://www.ncbi.nlm.nih.gov/pubmed/3280211
Labetalol	No	http://www.rxlist.com/trandate-drug/clinical-pharmacology.htm
Latanoprost	No	http://jamanetwork.com/journals/jamaophthalmology/fullarticle/264432
Loperamide hydrochloride	No	https://www.cancer.gov/publications/dictionaries/cancer-drug?cdrid=41911
Meropenem	No	http://cid.oxfordjournals.org/content/24/Supplement_2/S266.full.pdf
Methocarbamol	No	https://www.drugbank.ca/drugs/DB00423
Midodrine	No	http://www.sciencedirect.com/topics/page/Midodrine
Nalidixic acid	No	https://books.google.com/books?id=MQvoCAAAQBAJ&pg=PA51&lpg=PA51&dq=Nalidixic+acid+blood+brain+barrier&source=bl&ots=KNbiyA9ZbY&sig=z1PL8y23e0IJ4LBs3j876ZnlPAU&hl=en&sa=X&ved=0ahUKEwje9faJl9nRAhXjrlQKHSuNDvsQ6AEIIjAB#v=onepage&q=Nalidixic%20acid%20blood%20brain%20barrier&f=false
Orlistat	No	https://books.google.com/books?id=NQfbLrW6R7EC&pg=PA617&lpg=PA617&dq=Nizatidine+blood+brain+barrier&source=bl&ots=4_NN8qbeJg&sig=vmxYby1naSP402AceC7kjqKPWVw&hl=en&sa=X&ved=0ahUKEwjjurmYtszRAhUCsVQKHfxeAYIQ6AEIJzAC#v=onepage&q=Nizatidine%20blood%20brain%20barrier&f=false
Probenecid	No	https://www.ncbi.nlm.nih.gov/pubmed/9023263
Rabeprazole	No	https://www.drugbank.ca/drugs/DB01129
Resveratrol	No	http://www.life-enhancement.com/magazine/article/2300-resveratrol-can-remodel-your-brain		BBB permeability may be increased using nanoparticle delivery
Rifabutin	No	https://www.drugbank.ca/drugs/DB00615
Rifampicin	No	http://lymemd.blogspot.com/2013/03/blood-brain-barrier.html
Rifapentine	No	https://www.drugbank.ca/drugs/DB01201
Rosiglitazone	No	http://www.pnas.org/content/105/4/1343.full
Rufloxacin	No	https://www.ncbi.nlm.nih.gov/pubmed/3253051
Sotalol hydrochloride	No	https://dailymed.nlm.nih.gov/dailymed/archives/fdaDrugInfo.cfm?archiveid=6368
Stavudine	No	http://www.brnsspublicationhub.org/ajp/index.php/ajp/article/viewFile/215/186
Synephrine	No	https://books.google.com/books?id=GrjVCQAAQBAJ&pg=PT607&lpg=PT607&dq=Synephrine+blood+brain+barrier&source=bl&ots=4Ztr4ox3no&sig=lRFaDkNXqlGgbMvhXE4q5ZgVu0o&hl=en&sa=X&ved=0ahUKEwjXnLL61dvRAhUW52MKHcKTDxYQ6AEIQTAG#v=onepage&q=Synephrine%20blood%20brain%20barrier&f=false
Tegaserod	No	https://books.google.com/books?id=gp-hGg8bbDwC&pg=PA119&lpg=PA119&dq=Tegaserod+blood+brain+barrier&source=bl&ots=cz0tkOPtWt&sig=b-K62QhutZ2H-5jNg4pdVm7BBBY&hl=en&sa=X&ved=0ahUKEwiCguXKo9nRAhXrsFQKHW7nBuIQ6AEILTAC#v=onepage&q=Tegaserod%20blood%20brain%20barrier&f=false
Telithromycin	No	https://www.drugbank.ca/drugs/DB00976
Terbinafine	No	https://books.google.com/books?id=eeJOAQAAQBAJ&pg=PA644&lpg=PA644&dq=Terbinafine+blood+brain+barrier&source=bl&ots=Gs2UAopYSC&sig=pGk3H5D4dV6b-Sm9tRBQvy80MIA&hl=en&sa=X&ved=0ahUKEwixztKtodnRAhVKzVQKHZkCAf04ChDoAQgZMAA#v=onepage&q=Terbinafine%20blood%20brain%20barrier&f=false
Tetracycline	No	https://www.ncbi.nlm.nih.gov/pubmed/538860	http://new.dhh.louisiana.gov/assets/oph/Center-PHCH/Center-CH/infectious-epi/VetInfo/VetAntibioResSen/LADDL/AntimicrobialClasses/tetracyclines/Doxycycline.pdf	Doxycycline, a tetracycline derivative, is BBB permeable
Tretinoin	No	http://www.bccancer.bc.ca/drug-database-site/Drug%20Index/Tretinoin_monograph_1Feb2014.pdf	https://com-dom-hemonc.sites.medinfo.ufl.edu/files/2013/07/DifferentiatingAgents.pdf
Vindesine	No	https://hemonc.org/w/images/3/33/Vindesine.pdf
6-Aminoindazole	Unknown
Cetraxate	Unknown
Drug 1999423	Unknown
Kitasamycin	Unknown
Mestanolone	Unknown
Nifekalant hydrochloride	Unknown
3-Trifluoromethylphenylpiperazine	Yes	https://books.google.com/books?id=8psTrw4GokAC&pg=PA182&lpg=PA182&dq=TFMPP+has+been+shown+to+readily+distribute+across+the+blood%E2%80%93brain+barrier&source=bl&ots=zc1eAHGWcL&sig=J58wQjmGPi3E4bgFzzZLAMmdJWw&hl=en&sa=X&ved=0ahUKEwizz9KIv73RAhUCrlQKHQY3DIUQ6AEIHDAA#v=onepage&q=TFMPP%20has%20been%20shown%20to%20readily%20distribute%20across%20the%20blood%E2%80%93brain%20barrier&f=false
5-(Nonyloxy)tryptamine	Yes	https://bhsai.org/pubs/Loers_2014_Nonyloxytryptamine_Mimics_Polysialic_Acid.pdf
Acetazolamide	Yes	https://www.ncbi.nlm.nih.gov/pmc/articles/PMC1244036/
Acitretin	Yes	https://www.ncbi.nlm.nih.gov/pubmed/22301853
Actarit	Yes	https://pubmed.ncbi.nlm.nih.gov/18054182/		BBB permeability may be increased using solid lipid nanoparticle delivery
Allopurinol	Yes	https://www.drugbank.ca/drugs/DB00437
Alosetron hydrochloride	Yes	https://www.drugbank.ca/drugs/DB00969
Argatroban	Yes	http://www.fasebj.org/cgi/content/meeting_abstract/21/5/A397-a
Aripiprazole	Yes	http://www.ema.europa.eu/docs/en_GB/document_library/EPAR_-_Scientific_Discussion/human/000471/WC500020164.pdf
Atropine	Yes	http://ceaccp.oxfordjournals.org/content/4/5/164.full
Azelastine	Yes	https://books.google.com/books?id=P9piCAAAQBAJ&pg=PA1085&lpg=PA1085&dq=Azelastine+blood+brain+barrier&source=bl&ots=2elBp4vt3I&sig=zjDsxXQiymiPQm7hu5JFwXuJwYc&hl=en&sa=X&ved=0ahUKEwit7aa-5r_RAhWpv1QKHfbYBWEQ6AEIOzAF#v=onepage&q=Azelastine%20blood%20brain%20barrier&f=false
Bifemelane	Yes	https://books.google.com/books?id=CErtCAAAQBAJ&pg=PA71&lpg=PA71&dq=Bifemelane+blood+brain+barrier&source=bl&ots=YqdYH_kelW&sig=qU94VzOo8cSWgCmt9u3mwDyS86s&hl=en&sa=X&ved=0ahUKEwio-secwr3RAhVmi1QKHfVmC_EQ6AEIIzAB#v=onepage&q=Bifemelane%20blood%20brain%20barrier&f=false
Bifonazole	Yes	https://www.drugbank.ca/drugs/DB04794
Captopril	Yes	https://www.ncbi.nlm.nih.gov/pmc/articles/PMC2881686/
Carisoprodol	Yes	https://books.google.com/books?id=NYItnPzag9wC&pg=PA191&lpg=PA191&dq=Carisoprodol+blood+brain+barrier&source=bl&ots=Ca1LE9KQvy&sig=3T6AMcGa-JZsiVz7aYjoFSgxwoM&hl=en&sa=X&ved=0ahUKEwjkofjBmtnRAhVIjVQKHTMpA2kQ6AEIPjAJ#v=onepage&q=Carisoprodol%20blood%20brain%20barrier&f=false
Cefalotin	Yes	https://www.drugbank.ca/drugs/DB00456	http://www.emedexpert.com/compare/cephalosporins.shtml	"Second generation" cefalotin derivatives are not BBB permeable
Cefoxitin	Yes	https://www.researchgate.net/publication/244104261_Determination_and_pharmacokinetic_study_of_unbound_cefoxitin_in_rat_blood_and_brain_with_on-line_microdialysis_and_microbore_liquid_chromatography
Cimetidine	Yes	http://www.gsk.com.au/resources.ashx/prescriptionmedicinesproductschilddataproinfo/459/FileName/6983316077750639F808B4C371EE0AA6/PI_Tagamet.pdf		BBB permeable in children; BBB permeability may be minimal in adults
Dapsone	Yes	http://bmb.oxfordjournals.org/content/66/1/281.full
Dichloroacetic acid	Yes	http://www.bccancer.bc.ca/patient-and-public-info-site/Documents/Headlines_2011_Winter.pdf
Epigallocatechin gallate	Yes	https://www.ncbi.nlm.nih.gov/pmc/articles/PMC3124776/
Epirubicin hydrochloride	Yes	https://www.ncbi.nlm.nih.gov/pubmed/2706439	https://www.ncbi.nlm.nih.gov/pubmed/26418720	BBB permeability may be increased using liposome delivery
Estradiol valerate	Yes	https://www.ncbi.nlm.nih.gov/pubmed/7395986
Ethinyl estradiol	Yes	https://pubmed.ncbi.nlm.nih.gov/7351237/	https://pubmed.ncbi.nlm.nih.gov/6568928/	May increase BBB permeability
Ethylestrenol	Yes	https://www.drugbank.ca/drugs/DB01493
Famotidine	Yes	https://www.ncbi.nlm.nih.gov/pmc/articles/PMC1188579/
Finasteride	Yes	http://www.pfsfoundation.org/published-research/
Fluorometholone	Yes	https://www.drugbank.ca/drugs/DB00324
Fluperlapine	Yes	http://link.springer.com/article/10.1007/BF00432029
Flurbiprofen	Yes	https://www.ncbi.nlm.nih.gov/pubmed/16715377
Haloperidol	Yes	http://www.janssen.com/newzealand/sites/www_janssen_com_newzealand/files/product/pdf/haldolinj.pdf
Idarubicin	Yes	https://www.ncbi.nlm.nih.gov/pubmed/9147715		The metabolite, idarubicinol, is BBB permeable
Idebenone	Yes	https://books.google.com/books?id=0XijYbEuoQcC&pg=PA289&lpg=PA289&dq=Idebenone+blood+brain+barrier&source=bl&ots=Ebfkh-eBxk&sig=ca2Nt8nGYrSDE97eYB9A7Ow5vwk&hl=en&sa=X&ved=0ahUKEwjxyoCFh8_RAhVizVQKHayoDa84ChDoAQgsMAM#v=onepage&q=Idebenone%20blood%20brain%20barrier&f=false
Imipramine hydrochloride	Yes	http://onlinelibrary.wiley.com/doi/10.1111/j.1471-4159.1988.tb01055.x/abstract
Indirubin	Yes	https://pubmed.ncbi.nlm.nih.gov/20381617/	https://www.ncbi.nlm.nih.gov/pmc/articles/PMC5712304/
Indomethacin	Yes	https://www.ncbi.nlm.nih.gov/pubmed/16715377
Levonorgestrel	Yes	https://www.drugbank.ca/drugs/DB00367	https://www.ncbi.nlm.nih.gov/pubmed/27491593
Lofepramine	Yes	http://www.shijiebiaopin.net/upload/product/20109823533918.pdf
Maprotiline hydrochloride	Yes	https://www.drugbank.ca/drugs/DB00934
Mepivacaine hydrochloride	Yes	https://www.google.com/url?sa=t&rct=j&q=&esrc=s&source=web&cd=&cad=rja&uact=8&ved=0ahUKEwj7w_DG1tvRAhUiHGMKHS7YDIEQFggaMAA&url=https%3A%2F%2Fwww.iusb.edu%2Fdental%2Fdocs%2Flocal-anesthesia-pptx%2FPharmacology%2520of%2520Local%2520Anesthetics.ppt&usg=AFQjCNE_9U6BsdNv5qE0r3MXISfjAYg31A&sig2=9BV377nshceoGXU92Qf_tg&bvm=bv.144686652,d.cGc
Metyrapone	Yes	http://jamanetwork.com/journals/jamapsychiatry/fullarticle/482097
Mitoxantrone	Yes	http://www.msdiscovery.org/research-resources/drug-pipeline/547-mitoxantrone
Nalbuphine	Yes	https://www.drugs.com/disease-interactions/nalbuphine,nubain.html	https://openaccess.leidenuniv.nl/bitstream/handle/1887/12321/S2%2004.pdf?sequence=8	BBB permeable in children; BBB permeability may be minimal in adults
Naloxone hydrochloride	Yes	https://www.ncbi.nlm.nih.gov/pubmed/19530072
Naproxen sodium	Yes	https://www.drugbank.ca/drugs/DB00788
Nateglinide	Yes	https://www.drugbank.ca/drugs/DB00731
Nevirapine	Yes	https://www.ncbi.nlm.nih.gov/pubmed/9523983
Niacin	Yes	https://www.quora.com/What-antioxidants-cross-the-blood-brain-barrier
Nicardipine hydrochloride	Yes	http://docsdrive.com/pdfs/ansinet/ijp/2007/248-253.pdf	http://onlinelibrary.wiley.com/store/10.1111/j.1476-5381.1988.tb11475.x/asset/j.1476-5381.1988.tb11475.x.pdf?v=1&t=ixcw5zhk&s=a2b7a753f246191eca59f879c78aaa82a761c22b
Nisoldipine	Yes	https://www.ncbi.nlm.nih.gov/pubmed/18821195
Nobiletin	Yes	http://jpet.aspetjournals.org/content/326/3/739
Norethisterone	Yes	https://www.drugbank.ca/drugs/DB00717
Nortriptyline	Yes	https://books.google.com/books?id=RXvpjJ1Un2gC&pg=PA236&lpg=PA236&dq=Nortriptyline+blood+brain+barrier&source=bl&ots=kIllMb2Hc8&sig=joi8-nGm6sllsj6lPvU30Gj_LoA&hl=en&sa=X&ved=0ahUKEwiwttfs3tHRAhUNy2MKHb6nBU8Q6AEIQTAI#v=onepage&q=Nortriptyline%20blood%20brain%20barrier&f=false
Olanzapine	Yes	https://www.drugbank.ca/drugs/DB00334
Ondansetron	Yes	http://www.sciencedirect.com/science/article/pii/S1110863013000293
Oxcarbazepine	Yes	http://www.epilepsy.com/medications/oxcarbazepine
Oxybutynin chloride	Yes	https://www.ncbi.nlm.nih.gov/pubmed/11402632
Oxytetracycline	Yes	http://www.abcam.com/oxytetracycline-hydrochloride-ab141324.html
PD 81723	Yes	https://www.researchgate.net/figure/235174494_fig1_FIGURE-1-PD-81723-protects-against-seizureSE-in-rat-DFP-model-of-seizureSE-A
Piribedil	Yes	http://www.healthkosh.com/medicine/piribedil-397/
Pramipexole	Yes	https://www.ncbi.nlm.nih.gov/pubmed/17307202
Prednisolone	Yes	https://www.ncbi.nlm.nih.gov/pubmed/9190003
Primidone	Yes	https://www.ncbi.nlm.nih.gov/labs/articles/10716065/
Prochlorperazine maleate	Yes	https://books.google.com/books?id=CBsJKJEn5LgC&pg=PA12&lpg=PA12&dq=Prochlorperazine+blood+brain+barrier&source=bl&ots=uwkHVsRWWk&sig=dw3u0QeqMy48sJXMLcaMeqQThew&hl=en&sa=X&ved=0ahUKEwjK8NPTwb3RAhWJrlQKHXDcCDUQ6AEITjAI#v=onepage&q=Prochlorperazine%20blood%20brain%20barrier&f=false
Pyridostigmine	Yes	http://www.jmedcbr.org/issue_0601/Cool/Cool_10_08.html
Ranolazine dihydrochloride	Yes	https://www.google.com/patents/EP2429526A1?cl=en
Salbutamol	Yes	https://www.ncbi.nlm.nih.gov/pubmed/6144759
Sibutramine	Yes	https://www.drugbank.ca/drugs/DB01105
Stiripentol	Yes	https://www.ncbi.nlm.nih.gov/pubmed/7957040
Sulfacetamide	Yes	https://www.drugbank.ca/drugs/DB00634
Sulfinpyrazone	Yes	https://www.drugbank.ca/drugs/DB01138
Sulindac	Yes	https://www.drugs.com/pro/sulindac.html
Symmetrel	Yes	https://books.google.com/books?id=R0W1ErpsQpkC&pg=PA1203&lpg=PA1203&dq=amantadine+blood+brain+barrier&source=bl&ots=oCTol6USqw&sig=9QA1gn1XO8ta_6xtX0LmHJXG8aM&hl=en&sa=X&ved=0ahUKEwih3Oby3dHRAhVN4WMKHXiKA-kQ6AEIRTAI#v=onepage&q=amantadine%20blood%20brain%20barrier&f=false
TAN-67	Yes	https://www.ncbi.nlm.nih.gov/pmc/articles/PMC3058930/
Taxifolin-(+)	Yes	https://www.ncbi.nlm.nih.gov/pmc/articles/PMC2593006/
Taxifolin-(+/-)	Yes	https://www.ncbi.nlm.nih.gov/pmc/articles/PMC2593006/
Temozolomide	Yes	https://www.ncbi.nlm.nih.gov/pubmed/10794805
Testosterone	Yes	https://www.ncbi.nlm.nih.gov/pmc/articles/PMC372100/
Tocainide	Yes	https://books.google.com/books?id=l93DCQAAQBAJ&pg=PT210&lpg=PT210&dq=Tocainide+blood+brain+barrier&source=bl&ots=GCneebXcT1&sig=TDbkTU3DOh1zBpqL4LggueU96QY&hl=en&sa=X&ved=0ahUKEwi99q39h8DRAhUqxlQKHYlTBr8Q6AEIKjAC#v=onepage&q=Tocainide%20blood%20brain%20barrier&f=false
Trihexyphenidyl	Yes	https://books.google.com/books?id=UIUhCmMtqq8C&pg=PA213&lpg=PA213&dq=Trihexyphenidyl+blood+brain+barrier&source=bl&ots=51NO5EeHcs&sig=xfihBcoYfh3zUneXO2kkbrq_2-M&hl=en&sa=X&ved=0ahUKEwj5_MmykNnRAhXsyVQKHTd1CqEQ6AEIITAB#v=onepage&q=Trihexyphenidyl%20blood%20brain%20barrier&f=false
Trimethoprim	Yes	http://www.cmaj.ca/content/183/16/1851
Valaciclovir	Yes	http://www.medscape.com/viewarticle/776279
Vesamicol	Yes	http://onlinelibrary.wiley.com/doi/10.1002/syn.890020504/abstract
Vistaril	Yes	https://www.ncbi.nlm.nih.gov/pubmed/2892448
Voriconazole	Yes	http://aac.asm.org/content/57/11/5271.full
Zaleplon	Yes	http://www.ccsenet.org/journal/index.php/ijc/article/view/32178
Zolpidem tartrate	Yes	https://www.drugbank.ca/drugs/DB00425
