# Supplementary material for: Imipramine and olanzapine block apoE4-catalyzed polymerization of Aβ and show evidence of improving Alzheimer’s disease cognition
Source: Alzheimers Res Ther. 2022 Jun 29;14:88. doi: 10.1186/s13195-022-01020-9 (PMC9241285; doi:10.1186/s13195-022-01020-9)
Supplement: Supplementary file 14 — Additional file 14. Summary statistics of NACC data analyses. (A, B) Subject information for MMSE models comparing (A) imipramine and other antidepressants or (B) olanzapine and other antipsychotics, including age, sex, baseline MMSE score, and drug exposure time. (C, D) Subject information for clinical diagnosis reversion models comparing (C) imipramine and other antidepressants or (D) olanzapine and other antipsychotics, including age, sex, baseline MMSE score, drug exposure time, number of subjects with reversions, and number of reversions per subject. (E, F) Subject information for clinical diagnosis conversion models comparing (E) imipramine and other antidepressants or (F) olanzapine and other antipsychotics, including age, sex, baseline MMSE score, drug exposure time, number of subjects with conversions, and number of conversions per subject. (G, H) Subject information for multiple medications models comparing (G) imipramine, doxepin, fluoxetine, citalopram, and all other antidepressants or (H) olanzapine, aripiprazole, quetiapine, and all other antipsychotics, including age, sex, baseline MMSE score, drug exposure time, number of subjects with reversions, and number of reversions per subject. (I) Complete test statistics and degrees of freedom for all statistical tests. [file 13195_2022_1020_MOESM14_ESM.xlsx]

## Sheet: (A) Imipramine_MMSE
Imipramine, MMSE Model
Variable	Number of Patients	Sum	Mean	Standard Deviation	Minimum	Lower Quartile	Median	Upper Quartile	Maximum
Baseline Age	40		73.85	10.1793	44	69.5	73	81	92
Baseline MMSE	40		27.6	2.5998	18	26	29	29	30
Exposure Time (years)	40	105.907	2.64767	2.29263	0.445205	1.08767	1.91164	3.55753	12.1342
Other Anti-Depressants, MMSE Model
Variable	Number of Patients	Sum	Mean	Standard Deviation	Minimum	Lower Quartile	Median	Upper Quartile	Maximum
Baseline Age	6233		70.9009	9.70784	28	64	71	78	98
Baseline MMSE	6200		25.5866	5.05232	0	24	27	29	30
Exposure Time (years)	6233	23958.2	3.84376	2.81374	0.349315	1.56575	3.10685	5.44521	14.1836
Imipramine vs Other Anti-Depressants, MMSE Model
Variable	Mean Difference	Standard Error	95% Confidence Interval		Degrees of Freedom	T Statistic	p value
Baseline Age	2.9568	1.6142	-0.307	6.2206	39.458	1.83	0.0745
Baseline MMSE	2.0188	0.4161	1.1785	2.8591	40.931	4.85	<0.0001
Imipramine, MMSE Model				Other Anti-Depressants, MMSE Model
SEX	Frequency	Percent		SEX	Frequency	Percent
Male	11	27.5		Male	2620	42.03
Female	29	72.5		Female	3613	57.97
Total	40	100		Total	6233	100

## Sheet: (B) Olanzapine_MMSE
Olanzapine, MMSE Model
Variable	Number of Patients	Sum	Mean	Standard Deviation	Minimum	Lower Quartile	Median	Upper Quartile	Maximum
Baseline Age	94		70.5319	10.787	34	64	71.5	79	90
Baseline MMSE	94		22.6489	7.78019	0	21	25	28	30
Exposure Time (years)	94	171.288	1.82221	1.62136	0.443836	0.908219	1.25685	2.18356	10.2767
Other Anti-Psychotics, MMSE Model
Variable	Number of Patients	Sum	Mean	Standard Deviation	Minimum	Lower Quartile	Median	Upper Quartile	Maximum
Baseline Age	798		71.9812	10.4088	29	65	73	79	97
Baseline MMSE	793		21.652	7.50841	0	18	24	27	30
Exposure Time (years)	798	2112.16	2.64682	2.17545	0.363014	1.09589	1.95753	3.44932	13.3233
Olanzapine vs. Other Anti-Psychotics, MMSE Model
Variable	Mean Difference	Standard Error	95% Confidence Interval		Degrees of Freedom	T Statistic	p value
Baseline Age	-1.6428	1.179	-3.9777	0.6921	117.03	-1.39	0.1661
Baseline MMSE	1.1311	0.8507	-0.5537	2.8158	117.22	1.33	0.1863
Olanzapine, MMSE Model				Other Anti-Psychotics, MMSE Model
SEX	Frequency	Percent		SEX	Frequency	Percent
Male	35	37.23		Male	397	49.75
Female	59	62.77		Female	401	50.25
Total	94	100		Total	798	100

## Sheet: (C) Imipramine_reversion
Imipramine, Reversion Model
Variable	Number of Patients	Sum	Mean	Standard Deviation	Minimum	Lower Quartile	Median	Upper Quartile	Maximum
Baseline Age	22		73.5	10.5096	44	68	74.5	79	92
Baseline MMSE	22		26.6818	3.32933	18	25	28	29	30
Number of Reversions	22	10	0.454545	0.738549	0	0	0	1	2
Exposure Time (years)	22	55.1918	2.50872	1.84878	0.489041	0.779452	2.0137	3.54795	6.72192
Other Anti-Depressants, Reversion Model
Variable	Number of Patients	Sum	Mean	Standard Deviation	Minimum	Lower Quartile	Median	Upper Quartile	Maximum
Baseline Age	5476		70.8349	9.79437	22	64	71	78	101
Baseline MMSE	4686		24.1641	5.88801	0	22	26	28	30
Number of Reversions	5476	1089	0.198868	0.485861	0	0	0	0	5
Exposure Time (years)	5476	19009.7	3.47146	2.60294	0.349315	1.43767	2.76164	4.75616	14.1836
Imipramine vs Other Anti-Depressants, Reversion Model
Variable	Mean Difference	Standard Error	95% Confidence Interval		Degrees of Freedom	T Statistic	p value
Baseline Age	2.6711	2.2446	-1.9948	7.3369	21.147	1.19	0.2472
Baseline MMSE	2.5235	0.715	1.0392	4.0079	21.622	3.53	0.0019
Imipramine, Reversion Model				Other Anti-Depressants, Reversion Model
Patients With Reversions	Frequency	Percent		Patients With Reversions	Frequency	Percent
No	15	68.18		No	4553	83.14
Yes	7	31.82		Yes	923	16.86
Total	22	100		Total	5476	100
Number of Reversions by Patient	Frequency	Percent		Number of Reversions by Patient	Frequency	Percent
0	15	68.18		0	4553	83.14
1	4	18.18		1	793	14.48
2	3	13.64		2	100	1.83
Total	22	100		3	26	0.47
				4	2	0.04
				5	2	0.04
				Total	5476	100
SEX	Frequency	Percent		SEX	Frequency	Percent
Male	6	27.27		Male	2497	45.6
Female	16	72.73		Female	2979	54.4
Total	22	100		Total	5476	100

## Sheet: (D) Olanzapine_reversion
Olanzapine, Reversion Model
Variable	Number of Patients	Sum	Mean	Standard Deviation	Minimum	Lower Quartile	Median	Upper Quartile	Maximum
Baseline Age	74		68.9459	10.7715	34	63	69	76	90
Baseline MMSE	64		22.6562	8.07744	0	21.5	25.5	28	30
Number of Reversions	74	11	0.148649	0.427879	0	0	0	0	2
Exposure Time (years)	74	144.327	1.95037	1.73557	0.443836	0.728767	1.42877	2.75342	10.2767
Other Anti-Psychotics, Reversion Model
Variable	Number of Patients	Sum	Mean	Standard Deviation	Minimum	Lower Quartile	Median	Upper Quartile	Maximum
Baseline Age	679		71.1267	10.752	32	64	72	79	101
Baseline MMSE	568		20.0616	8.5714	0	15	23	27	30
Number of Reversions	679	89	0.131075	0.423036	0	0	0	0	4
Exposure Time (years)	679	1741.1	2.56421	2.16184	0.363014	1.03562	1.99452	3.36849	13.3233
Olanzapine vs Other Anti-Depressants, Reversion Model
Variable	Mean Difference	Standard Error	95% Confidence Interval		Degrees of Freedom	T Statistic	p value
Baseline Age	-2.4474	1.3259	-5.081	0.1861	91.626	-1.85	0.0681
Baseline MMSE	2.9241	1.0796	0.7764	5.0718	82.152	2.71	0.0082
Olanzapine, Reversion Model				Other Anti-Psychotics, Reversion Model
Patients With Reversions	Frequency	Percent		Patients With Reversions	Frequency	Percent
No	65	87.84		No	607	89.4
Yes	9	12.16		Yes	72	10.6
Total	74	100		Total	679	100
Number of Reversions by Patient	Frequency	Percent		Number of Reversions by Patient	Frequency	Percent
0	65	87.84		0	607	89.4
1	7	9.46		1	59	8.69
2	2	2.7		2	10	1.47
Total	74	100		3	2	0.29
				4	1	0.15
				Total	679	100
SEX	Frequency	Percent		SEX	Frequency	Percent
Male	38	51.35		Male	343	50.52
Female	36	48.65		Female	336	49.48
Total	74	100		Total	679	100

## Sheet: (E) Imipramine_conversion
Imipramine, Conversion Model
Variable	Number of Patients	Sum	Mean	Standard Deviation	Minimum	Lower Quartile	Median	Upper Quartile	Maximum
Baseline Age	23		71.5652	10.2595	44	68	72	79	87
Baseline MMSE	23		27.6087	2.4998	21	27	28	29	30
Number of Conversions	23	12	0.521739	0.665348	0	0	0	1	2
Exposure Time (years)	23	77.3397	3.3626	2.62107	0.445205	1.89863	2.98904	3.71781	12.1342
Other Anti-Depressants, Conversion Model
Variable	Number of Patients	Sum	Mean	Standard Deviation	Minimum	Lower Quartile	Median	Upper Quartile	Maximum
Baseline Age	3987		69.7424	9.4615	25	64	70	76	101
Baseline MMSE	3319		28.2013	2.07946	12	27	29	30	30
Number of Conversions	3987	2131	0.534487	0.708703	0	0	0	1	5
Exposure Time (years)	3987	16156.2	4.05221	2.97566	0.0068493	1.69589	3.23836	5.78493	14.1041
Imipramine vs Other Anti-Depressants
Variable	Mean Difference	Standard Error	95% Confidence Interval		Degrees of Freedom	T Statistic	p value
Baseline Age	1.8285	2.1445	-2.6164	6.2733	22.216	0.85	0.403
Baseline MMSE	-0.5924	0.5225	-1.6754	0.4906	22.212	-1.13	0.269
Imipramine, Conversion Model				Other Anti-Depressants, Conversion Model
Patients With Conversions	Frequency	Percent		Patients With Conversions	Frequency	Percent
No	13	56.52		No	2278	57.14
Yes	10	43.48		Yes	1709	42.86
Total	23	100		Total	3987	100
Number of Conversions by Patient	Frequency	Percent		Number of Conversions by Patient	Frequency	Percent
0	13	56.52		0	2278	57.14
1	8	34.78		1	1356	34.01
2	2	8.7		2	296	7.42
Total	23	100		3	47	1.18
				4	8	0.2
				5	2	0.05
				Total	3987	100
SEX	Frequency	Percent		SEX	Frequency	Percent
Male	6	26.09		Male	1426	35.77
Female	17	73.91		Female	2561	64.23
Total	23	100		Total	3987	100

## Sheet: (F) Olanzapine_conversion
Olanzapine, Conversion Model
Variable	Number of Patients	Sum	Mean	Standard Deviation	Minimum	Lower Quartile	Median	Upper Quartile	Maximum
Baseline Age	24		68.2083	8.4183	48	65.5	69	74	82
Baseline MMSE	23		27.8696	2.09554	22	27	29	29	30
Number of Conversions	24	17	0.708333	0.690253	0	0	1	1	2
Exposure Time (years)	24	48.2973	2.01239	1.88045	0.443836	0.635616	1.33288	2.72055	6.67945
Other Anti-Psychotics, Conversion Model
Variable	Number of Patients	Sum	Mean	Standard Deviation	Minimum	Lower Quartile	Median	Upper Quartile	Maximum
Baseline Age	191		68.1885	9.84544	36	61	69	75	88
Baseline MMSE	164		27.6463	2.30961	18	27	28	29	30
Number of Conversions	191	126	0.659686	0.763922	0	0	1	1	3
Exposure Time (years)	191	594.197	3.11098	2.71298	0.363014	1.06849	2.05753	4.36712	12.0973
Olanzapine vs Other Anti-Depressants, Conversion Model
Variable	Mean Difference	Standard Error	95% Confidence Interval		Degrees of Freedom	T Statistic	p value
Baseline Age	0.0227	1.8864	-3.8142	3.8596	33.207	0.01	0.9905
Baseline MMSE	0.2596	0.4796	-0.7176	1.2369	31.721	0.54	0.592
Olanzapine, Conversion Model				Other Anti-Psychotics, Conversion Model
Patients With Conversions	Frequency	Percent		Patients With Conversions	Frequency	Percent
No	10	41.67		No	95	49.74
Yes	14	58.33		Yes	96	50.26
Total	24	100		Total	191	100
Number of Conversions by Patient	Frequency	Percent		Number of Conversions by Patient	Frequency	Percent
0	10	41.67		0	95	49.74
1	11	45.83		1	70	36.65
2	3	12.5		2	22	11.52
Total	24	100		3	4	2.09
				Total	191	100
SEX	Frequency	Percent		SEX	Frequency	Percent
Male	9	37.5		Male	89	46.6
Female	15	62.5		Female	102	53.4
Total	24	100		Total	191	100

## Sheet: (G) Imipramine_MultipleMeds
Imipramine, Reversion Model
Variable	Number of Patients	Sum	Mean	Standard Deviation	Minimum	Lower Quartile	Median	Upper Quartile	Maximum
Baseline Age	22		73.5	10.5096	44	68	74.5	79	92
Baseline MMSE	22		26.6818	3.32933	18	25	28	29	30
Number of Reversions	22	10	0.454545	0.738549	0	0	0	1	2
Exposure Time (years)	22	55.1918	2.50872	1.84878	0.489041	0.779452	2.0137	3.54795	6.72192
Doxepin, Reversion Model
Variable	Number of Patients	Sum	Mean	Standard Deviation	Minimum	Lower Quartile	Median	Upper Quartile	Maximum
Baseline Age	25		76.48	7.10704	60	72	78	83	86
Baseline MMSE	24		25.4167	3.80979	18	22	26	28.5	30
Number of Reversions	25	7	0.28	0.613732	0	0	0	0	2
Exposure Time (years)	25	64.7137	2.58855	2.01111	0.534247	1.1863	2.16712	2.58493	8.82466
Fluoxetine, Reversion Model
Variable	Number of Patients	Sum	Mean	Standard Deviation	Minimum	Lower Quartile	Median	Upper Quartile	Maximum
Baseline Age	464		69.8276	9.50801	36	63	70	77	93
Baseline MMSE	399		24.4336	5.55737	1	22	26	29	30
Number of Reversions	464	111	0.239224	0.530793	0	0	0	0	3
Exposure Time (years)	464	1332.53	2.87183	2.36959	0.40274	1.03151	2.10685	4	12.9151
Citalopram, Reversion Model
Variable	Number of Patients	Sum	Mean	Standard Deviation	Minimum	Lower Quartile	Median	Upper Quartile	Maximum
Baseline Age	1130		71.0726	9.5438	29	64	72	78	96
Baseline MMSE	1000		24.167	5.55049	0	22	26	28	30
Number of Reversions	1130	228	0.20177	0.517195	0	0	0	0	5
Exposure Time (years)	1130	3530.27	3.12413	2.38872	0.313699	1.27397	2.35411	4.23836	13.0932
All Other Anti-Depressants, Reversion Model
Variable	Number of Patients	Sum	Mean	Standard Deviation	Minimum	Lower Quartile	Median	Upper Quartile	Maximum
Baseline Age	3950		70.8587	9.86712	22	64	71	78	101
Baseline MMSE	3348		24.1891	5.99051	0	22	26	29	30
Number of Reversions	3950	815	0.206329	0.491725	0	0	0	0	5
Exposure Time (years)	3950	12822	3.24607	2.53055	0.326027	1.23836	2.47808	4.41644	14.1836
Imipramine, Reversion Model				Doxepin, Reversion Model				Fluoxetine, Reversion Model				Citalopram, Reversion Model				All Other Anti-Depressants, Reversion Model
Patients With Reversions	Frequency	Percent		Patients With Reversions	Frequency	Percent		Patients With Reversions	Frequency	Percent		Patients With Reversions	Frequency	Percent		Patients With Reversions	Frequency	Percent
No	15	68.18		No	20	80		No	372	80.17		No	946	83.72		No	3259	82.51
Yes	7	31.82		Yes	5	20		Yes	92	19.83		Yes	184	16.28		Yes	691	17.49
Total	22	100		Total	25	100		Total	464	100		Total	1130	100		Total	3950	100
Number of Reversions by Patient	Frequency	Percent		Number of Reversions by Patient	Frequency	Percent		Number of Reversions by Patient	Frequency	Percent		Number of Reversions by Patient	Frequency	Percent		Number of Reversions by Patient	Frequency	Percent
0	15	68.18		0	20	80		0	372	80.17		0	946	83.72		0	3259	82.51
1	4	18.18		1	3	12		1	77	16.59		1	152	13.45		1	593	15.01
2	3	13.64		2	2	8		2	11	2.37		2	23	2.04		2	75	1.9
Total	22	100		Total	25	100		3	4	0.86		3	7	0.62		3	21	0.53
								Total	464	100		4	1	0.09		4	1	0.03
												5	1	0.09		5	1	0.03
												Total	1130	100		Total	3950	100
SEX	Frequency	Percent		SEX	Frequency	Percent		SEX	Frequency	Percent		SEX	Frequency	Percent		SEX	Frequency	Percent
Male	6	27.27		Male	8	32		Male	199	42.89		Male	561	49.65		Male	1770	44.81
Female	16	72.73		Female	17	68		Female	265	57.11		Female	569	50.35		Female	2180	55.19
Total	22	100		Total	25	100		Total	464	100		Total	1130	100		Total	3950	100

## Sheet: (H) Olanzapine_MultipleMeds
Olanzapine, Reversion Model
Variable	Number of Patients	Sum	Mean	Standard Deviation	Minimum	Lower Quartile	Median	Upper Quartile	Maximum
Baseline Age	74		68.9459	10.7715	34	63	69	76	90
Baseline MMSE	64		22.6562	8.07744	0	21.5	25.5	28	30
Number of Reversions	74	11	0.148649	0.427879	0	0	0	0	2
Exposure Time (years)	74	144.327	1.95037	1.73557	0.443836	0.728767	1.42877	2.75342	10.2767
Aripiprazole, Reversion Model
Variable	Number of Patients	Sum	Mean	Standard Deviation	Minimum	Lower Quartile	Median	Upper Quartile	Maximum
Baseline Age	54		66.0926	10.5012	32	60	68	73	91
Baseline MMSE	45		24.2444	6.34305	0	22	26	29	30
Number of Reversions	54	19	0.351852	0.587846	0	0	0	1	2
Exposure Time (years)	54	117.697	2.17958	2.07086	0.354795	0.719178	1.25753	2.93699	9.8
Quetiapine, Reversion Model
Variable	Number of Patients	Sum	Mean	Standard Deviation	Minimum	Lower Quartile	Median	Upper Quartile	Maximum
Baseline Age	384		70.7995	10.8322	32	63.5	72	78.5	95
Baseline MMSE	321		19.8692	8.2205	0	15	22	27	30
Number of Reversions	384	55	0.143229	0.454517	0	0	0	0	4
Exposure Time (years)	384	978.655	2.54858	2.20638	0.373973	0.99726	2.00205	3.38151	12.6548
All Other Anti-Psychotics, Reversion Model
Variable	Number of Patients	Sum	Mean	Standard Deviation	Minimum	Lower Quartile	Median	Upper Quartile	Maximum
Baseline Age	223		72.3498	10.4934	36	65	73	80	101
Baseline MMSE	185		19.6	9.21318	0	15	22	27	30
Number of Reversions	223	26	0.116592	0.385366	0	0	0	0	3
Exposure Time (years)	223	483.57	2.16847	1.83595	0.363014	0.860274	1.62603	3.0137	11.3945
Olanzapine, Reversion Model				Aripiprazole, Reversion Model				Quetiapine, Reversion Model				All Other Anti-Psychotics, Reversion Model
Patients With Reversions	Frequency	Percent		Patients With Reversions	Frequency	Percent		Patients With Reversions	Frequency	Percent		Patients With Reversions	Frequency	Percent
No	65	87.84		No	38	70.37		No	341	88.8		No	201	90.13
Yes	9	12.16		Yes	16	29.63		Yes	43	11.2		Yes	22	9.87
Total	74	100		Total	54	100		Total	384	100		Total	223	100
Number of Reversions by Patient	Frequency	Percent		Number of Reversions by Patient	Frequency	Percent		Number of Reversions by Patient	Frequency	Percent		Number of Reversions by Patient	Frequency	Percent
0	65	87.84		0	38	70.37		0	341	88.8		0	201	90.13
1	7	9.46		1	13	24.07		1	34	8.85		1	19	8.52
2	2	2.7		2	3	5.56		2	7	1.82		2	2	0.9
Total	74	100		Total	54	100		3	1	0.26		3	1	0.45
								4	1	0.26		Total	223	100
								Total	384	100
SEX	Frequency	Percent		SEX	Frequency	Percent		SEX	Frequency	Percent		SEX	Frequency	Percent
Male	38	51.35		Male	25	46.3		Male	195	50.78		Male	111	49.78
Female	36	48.65		Female	29	53.7		Female	189	49.22		Female	112	50.22
Total	74	100		Total	54	100		Total	384	100		Total	223	100

## Sheet: (I) Test statistics
Test	Test statistic (degrees of freedom)
Imipramine vs. other anti-depressants
Cognitive exam, ΔMMSE score/year
All subjects	T(df ≈ 27,000) = 1.97
APOE4 carriers	T(df ≈ 25,000) = 1.29
APOE4 non-carriers	T(df ≈ 24,000) = 0.50
Clinical diagnosis reversion, hazard ratio
All subjects	Z = 4.39
APOE4 carriers	Z = -0.47
APOE4 non-carriers	Z = 9.14
Clinical diagnosis conversion, hazard ratio
All subjects	Z = -0.78
APOE4 carriers	Z = -1.75
APOE4 non-carriers	Z = 1.15
APOE4 carriers vs. non-carriers	Z = -1.98
Olanzapine vs. other anti-psychotics
Cognitive exam, ΔMMSE score/year
All subjects	T(df = 5,337) = 2.16
APOE4 carriers	T(df = 4,700) = 2.27
APOE4 non-carriers	T(df = 4,791) = 1.09
Clinical diagnosis reversion, hazard ratio
All subjects	Z = 1.21
APOE4 carriers	Z = 2.01
APOE4 non-carriers	Z = 0.00
Clinical diagnosis conversion, hazard ratio
All subjects	Z = 1.11
APOE4 carriers	Z = 1.81
APOE4 non-carriers	Z = -0.62
APOE4 carriers vs. non-carriers	Z = 1.67
