# Supplementary material for: Imipramine and olanzapine block apoE4-catalyzed polymerization of Aβ and show evidence of improving Alzheimer’s disease cognition
Source: Alzheimers Res Ther. 2022 Jun 29;14:88. doi: 10.1186/s13195-022-01020-9 (PMC9241285; doi:10.1186/s13195-022-01020-9)
Supplement: Supplementary file 15 — Additional file 15. Custom computer code generated for NACC data analysis. Computer code written in SAS and used to perform all statistical analyses of NACC data is provided in a text file. Computer code written in R and used to generate plots of NACC data is provided as an R file. [file 13195_2022_1020_MOESM15_ESM.zip]

Archive with 2 entries (2 files):
- R code for plots for submission.R
- SAS code for submission.txt
