# Supplementary material for: Imipramine and olanzapine block apoE4-catalyzed polymerization of Aβ and show evidence of improving Alzheimer’s disease cognition
Source: Alzheimers Res Ther. 2022 Jun 29;14:88. doi: 10.1186/s13195-022-01020-9 (PMC9241285; doi:10.1186/s13195-022-01020-9)
Supplement: Supplementary file 15 — Additional file 15. Custom computer code generated for NACC data analysis. Computer code written in SAS and used to perform all statistical analyses of NACC data is provided in a text file. Computer code written in R and used to generate plots of NACC data is provided as an R file. [file 13195_2022_1020_MOESM15_ESM.zip › R code for plots for submission.R]

## Anti-Depressants, MMSE, Sex and Age all two way interactions

# d_time_mid
# d_time_mid*imiramine
# d_time_mi*con_anti_d
# d_time_mid*SEX
# d_time_mid*age_mid
# d_time_m*age_mid*SEX
# d_time_*imiramin*SEX
# d_time*imiram*age_mi
# d_time_*con_anti*SEX
# d_time*con_an*age_mi


load("C:/Users/sillaush/Desktop/Neurology Projects/Dhanasekaran - Potter/out_dep_mmse_est.rdata")
B_est <- as.matrix(est_store)


load("C:/Users/sillaush/Desktop/Neurology Projects/Dhanasekaran - Potter/out_dep_mmse_cov.rdata")
B_cov <- as.matrix(cov_store)


age <- seq(from = 50, to = 90, by = 1)


# Male

L <- matrix(nrow=length(age), ncol=nrow(B_est))
for(k in 1:length(age)){
L[k,] <- c(0, 1, -1, 0, 0, 0, 1, age[k], -1, -age[k])
}


alpha <- 0.05
z_a <- qnorm(1 - alpha/2)

L_B_est <- L %*% B_est
L_B_cov <- L %*% B_cov %*% t(L)
L_B_se <- sqrt(diag(L_B_cov))
L_B_CI_L <- L_B_est - z_a * L_B_se
L_B_CI_U <- L_B_est + z_a * L_B_se
z_stat <- L_B_est/L_B_se
p_value <- 2 * (1 - pnorm(abs(z_stat)))

L_B_mat <- as.matrix(
cbind(
age,
L_B_est,
L_B_se,
L_B_CI_L,
L_B_CI_U,
z_stat,
p_value
)
)


colnames(L_B_mat) <- c("Age", "Est", "SE", "CI_L", "CI_U", "Z_Stat", "p_value")

L_B_mat_m <- L_B_mat


pdf(file="C:/Users/sillaush/Desktop/Neurology Projects/Dhanasekaran - Potter/plot MMSE (sex and age - all 2 way interactions) - male - anti-depressants - treatment effect.pdf", 
width = 8, height = 8)

plot(L_B_mat[,1], L_B_mat[,2], type="l", 
lty=1, lwd=3, col="black",
xlim=c(min(age), max(age)), ylim=c(0.6, 0.75),
xlab="Age (years)", ylab="Time Slope Difference")
abline(h=0, lty=3)


plot(L_B_mat[,1], L_B_mat[,2], type="l", 
lty=1, lwd=3, col="black",
xlim=c(min(age), max(age)), ylim=c(-1, 2.5),
xlab="Age (years)", ylab="Time Slope Difference")
abline(h=0, lty=3)
lines(L_B_mat[,1], L_B_mat[,4], lty=2, lwd=3, col="black")
lines(L_B_mat[,1], L_B_mat[,5], lty=2, lwd=3, col="black")

dev.off()


#

# Female

L <- matrix(nrow=length(age), ncol=length(B_est))
for(k in 1:length(age)){
L[k,] <- c(0, 0, 0, 0, 0, 0, 0, age[k], 0, -age[k])
}


alpha <- 0.05
z_a <- qnorm(1 - alpha/2)

L_B_est <- L %*% B_est
L_B_cov <- L %*% B_cov %*% t(L)
L_B_se <- sqrt(diag(L_B_cov))
L_B_CI_L <- L_B_est - z_a * L_B_se
L_B_CI_U <- L_B_est + z_a * L_B_se
z_stat <- L_B_est/L_B_se
p_value <- 2 * (1 - pnorm(abs(z_stat)))

L_B_mat <- as.matrix(
cbind(
age,
L_B_est,
L_B_se,
L_B_CI_L,
L_B_CI_U,
z_stat,
p_value
)
)


colnames(L_B_mat) <- c("Age", "Est", "SE", "CI_L", "CI_U", "Z_Stat", "p_value")

L_B_mat_f <- L_B_mat


pdf(file="C:/Users/sillaush/Desktop/Neurology Projects/Dhanasekaran - Potter/plot MMSE (sex and age - all 2 way interactions) - female - anti-depressants - treatment effect.pdf", 
width = 8, height = 8)

plot(L_B_mat[,1], L_B_mat[,2], type="l", 
lty=1, lwd=3, col="black",
xlim=c(min(age), max(age)), ylim=c(0.15, 0.3),
xlab="Age (years)", ylab="Time Slope Difference")
abline(h=0, lty=3)


plot(L_B_mat[,1], L_B_mat[,2], type="l", 
lty=1, lwd=3, col="black",
xlim=c(min(age), max(age)), ylim=c(-6, 6),
xlab="Age (years)", ylab="Time Slope Difference")
abline(h=0, lty=3)
lines(L_B_mat[,1], L_B_mat[,4], lty=2, lwd=3, col="black")
lines(L_B_mat[,1], L_B_mat[,5], lty=2, lwd=3, col="black")

dev.off()


#


pdf(file="C:/Users/sillaush/Desktop/Neurology Projects/Dhanasekaran - Potter/plot MMSE (sex and age - all 2 way interactions) - sexes combined - anti-depressants - treatment effect.pdf", 
width = 8, height = 8)


plot(L_B_mat_m[,1], L_B_mat_m[,2], type="l", 
lty=1, lwd=3, col="blue",
xlim=c(min(age), max(age)), ylim=c(0.1, 0.8),
xlab="Age (years)", ylab="Time Slope Difference")
abline(h=0, lty=3)
lines(L_B_mat_f[,1], L_B_mat_f[,2], lty=1, lwd=3, col="red")


plot(L_B_mat_m[,1], L_B_mat_m[,2], type="l", 
lty=1, lwd=3, col="blue",
xlim=c(min(age), max(age)), ylim=c(-6, 6),
xlab="Age (years)", ylab="Time Slope Difference")
abline(h=0, lty=3)
lines(L_B_mat_m[,1], L_B_mat_m[,4], lty=2, lwd=3, col="blue")
lines(L_B_mat_m[,1], L_B_mat_m[,5], lty=2, lwd=3, col="blue")
lines(L_B_mat_f[,1], L_B_mat_f[,2], lty=1, lwd=3, col="red")
lines(L_B_mat_f[,1], L_B_mat_f[,4], lty=2, lwd=3, col="red")
lines(L_B_mat_f[,1], L_B_mat_f[,5], lty=2, lwd=3, col="red")

dev.off()


###########################################################
###########################################################
###########################################################


## Anti-Psychotics, MMSE, Sex and Age all two way interactions

# d_time_mid
# d_time_mi*olanzapine
# d_time_mi*con_anti_p
# d_time_mid*SEX
# d_time_mid*age_mid
# d_time_m*age_mid*SEX
# d_time_*olanzapi*SEX
# d_time*olanza*age_mi
# d_time_*con_anti*SEX
# d_time*con_an*age_mi


load("C:/Users/sillaush/Desktop/Neurology Projects/Dhanasekaran - Potter/out_psy_mmse_est.rdata")
B_est <- as.matrix(est_store)


load("C:/Users/sillaush/Desktop/Neurology Projects/Dhanasekaran - Potter/out_psy_mmse_cov.rdata")
B_cov <- as.matrix(cov_store)


age <- seq(from = 50, to = 90, by = 1)


# Male

L <- matrix(nrow=length(age), ncol=nrow(B_est))
for(k in 1:length(age)){
L[k,] <- c(0, 1, -1, 0, 0, 0, 1, age[k], -1, -age[k])
}


alpha <- 0.05
z_a <- qnorm(1 - alpha/2)

L_B_est <- L %*% B_est
L_B_cov <- L %*% B_cov %*% t(L)
L_B_se <- sqrt(diag(L_B_cov))
L_B_CI_L <- L_B_est - z_a * L_B_se
L_B_CI_U <- L_B_est + z_a * L_B_se
z_stat <- L_B_est/L_B_se
p_value <- 2 * (1 - pnorm(abs(z_stat)))

L_B_mat <- as.matrix(
cbind(
age,
L_B_est,
L_B_se,
L_B_CI_L,
L_B_CI_U,
z_stat,
p_value
)
)


colnames(L_B_mat) <- c("Age", "Est", "SE", "CI_L", "CI_U", "Z_Stat", "p_value")

L_B_mat_m <- L_B_mat


pdf(file="C:/Users/sillaush/Desktop/Neurology Projects/Dhanasekaran - Potter/plot MMSE (sex and age - all 2 way interactions) - male - anti-psychotics - treatment effect.pdf", 
width = 8, height = 8)

plot(L_B_mat[,1], L_B_mat[,2], type="l", 
lty=1, lwd=3, col="black",
xlim=c(min(age), max(age)), ylim=c(-0.6, 0.6),
xlab="Baseline Age (years)", ylab="Time Slope Difference")
abline(h=0, lty=3)


plot(L_B_mat[,1], L_B_mat[,2], type="l", 
lty=1, lwd=3, col="black",
xlim=c(min(age), max(age)), ylim=c(-2, 2),
xlab="Baseline Age (years)", ylab="Time Slope Difference")
abline(h=0, lty=3)
lines(L_B_mat[,1], L_B_mat[,4], lty=2, lwd=3, col="black")
lines(L_B_mat[,1], L_B_mat[,5], lty=2, lwd=3, col="black")

dev.off()


#

# Female

L <- matrix(nrow=length(age), ncol=length(B_est))
for(k in 1:length(age)){
L[k,] <- c(0, 0, 0, 0, 0, 0, 0, age[k], 0, -age[k])
}


alpha <- 0.05
z_a <- qnorm(1 - alpha/2)

L_B_est <- L %*% B_est
L_B_cov <- L %*% B_cov %*% t(L)
L_B_se <- sqrt(diag(L_B_cov))
L_B_CI_L <- L_B_est - z_a * L_B_se
L_B_CI_U <- L_B_est + z_a * L_B_se
z_stat <- L_B_est/L_B_se
p_value <- 2 * (1 - pnorm(abs(z_stat)))

L_B_mat <- as.matrix(
cbind(
age,
L_B_est,
L_B_se,
L_B_CI_L,
L_B_CI_U,
z_stat,
p_value
)
)


colnames(L_B_mat) <- c("Age", "Est", "SE", "CI_L", "CI_U", "Z_Stat", "p_value")

L_B_mat_f <- L_B_mat


pdf(file="C:/Users/sillaush/Desktop/Neurology Projects/Dhanasekaran - Potter/plot MMSE (sex and age - all 2 way interactions) - female - anti-psychotics - treatment effect.pdf", 
width = 8, height = 8)

plot(L_B_mat[,1], L_B_mat[,2], type="l", 
lty=1, lwd=3, col="black",
xlim=c(min(age), max(age)), ylim=c(1.2, 2.6),
xlab="Age (years)", ylab="Time Slope Difference")
abline(h=0, lty=3)


plot(L_B_mat[,1], L_B_mat[,2], type="l", 
lty=1, lwd=3, col="black",
xlim=c(min(age), max(age)), ylim=c(-2, 8),
xlab="Age (years)", ylab="Time Slope Difference")
abline(h=0, lty=3)
lines(L_B_mat[,1], L_B_mat[,4], lty=2, lwd=3, col="black")
lines(L_B_mat[,1], L_B_mat[,5], lty=2, lwd=3, col="black")

dev.off()


#


pdf(file="C:/Users/sillaush/Desktop/Neurology Projects/Dhanasekaran - Potter/plot anti-psychotics (sex and age - all 2 way interactions) - sexes combined - anti-psychotics - treatment effect.pdf", 
width = 8, height = 8)

plot(L_B_mat_m[,1], L_B_mat_m[,2], type="l", 
lty=1, lwd=3, col="blue",
xlim=c(min(age), max(age)), ylim=c(-1, 3),
xlab="Age (years)", ylab="Time Slope Difference")
abline(h=0, lty=3)
lines(L_B_mat_f[,1], L_B_mat_f[,2], lty=1, lwd=3, col="red")


plot(L_B_mat_m[,1], L_B_mat_m[,2], type="l", 
lty=1, lwd=3, col="blue",
xlim=c(min(age), max(age)), ylim=c(-2, 8),
xlab="Age (years)", ylab="Time Slope Difference")
abline(h=0, lty=3)
lines(L_B_mat_m[,1], L_B_mat_m[,4], lty=2, lwd=3, col="blue")
lines(L_B_mat_m[,1], L_B_mat_m[,5], lty=2, lwd=3, col="blue")
lines(L_B_mat_f[,1], L_B_mat_f[,2], lty=1, lwd=3, col="red")
lines(L_B_mat_f[,1], L_B_mat_f[,4], lty=2, lwd=3, col="red")
lines(L_B_mat_f[,1], L_B_mat_f[,5], lty=2, lwd=3, col="red")

dev.off()


###########################################################
###########################################################
###########################################################


## Anti-Depressants, Conversion, Cumulative Exposure, Sex and Age all two way interactions

# imiramine_cum_t
# imiramine_td_t
# con_anti_dep_med_cum
#  con_anti_dep_med_td_
# SEX
# NACCAGEB
# NACCAGEB*SEX
# imiramine_cum_t*SEX
# imiramine_td_t*SEX
# con_anti_dep_med*SEX
# con_anti_dep_med*SEX
# imiramine_c*NACCAGEB
# imiramine_t*NACCAGEB
# con_anti_de*NACCAGEB
# con_anti_de*NACCAGEB


load("C:/Users/sillaush/Desktop/Neurology Projects/Dhanasekaran - Potter/out_dep_conv_est.rdata")
B_est <- as.matrix(est_store)


load("C:/Users/sillaush/Desktop/Neurology Projects/Dhanasekaran - Potter/out_dep_conv_cov.rdata")
B_cov <- as.matrix(cov_store)


age <- seq(from = 50, to = 90, by = 1)


# Male

L <- matrix(nrow=length(age), ncol=nrow(B_est))
for(k in 1:length(age)){
L[k,] <- c(1, 0, -1, 0, 0, 0, 0, 1, 0, -1, 0, age[k], 0, -age[k], 0)
}


alpha <- 0.05
z_a <- qnorm(1 - alpha/2)

L_B_est <- L %*% B_est
L_B_cov <- L %*% B_cov %*% t(L)
L_B_se <- sqrt(diag(L_B_cov))
L_B_CI_L <- L_B_est - z_a * L_B_se
L_B_CI_U <- L_B_est + z_a * L_B_se
z_stat <- L_B_est/L_B_se
p_value <- 2 * (1 - pnorm(abs(z_stat)))

L_B_mat <- as.matrix(
cbind(
age,
L_B_est,
L_B_se,
L_B_CI_L,
L_B_CI_U,
z_stat,
p_value
)
)

L_B_exp_mat <- as.matrix(
cbind(
age,
exp(L_B_est),
exp(L_B_CI_L),
exp(L_B_CI_U),
p_value
)
)

colnames(L_B_mat) <- c("Age", "Est", "SE", "CI_L", "CI_U", "Z_Stat", "p_value")
colnames(L_B_exp_mat) <- c("Age", "Est", "CI_L", "CI_U", "p_value")

L_B_mat_m <- L_B_mat
L_B_exp_mat_m <- L_B_exp_mat


pdf(file="C:/Users/sillaush/Desktop/Neurology Projects/Dhanasekaran - Potter/plot Conversion (sex and age - all 2 way interactions) - male - anti-depressants - treatment effect.pdf", 
width = 8, height = 8)

plot(L_B_mat[,1], L_B_mat[,2], type="l", 
lty=1, lwd=3, col="black",
xlim=c(min(age), max(age)), ylim=c(-0.15, 0.2),
xlab="Baseline Age (years)", ylab="LN[Hazard Ratio]")
abline(h=0, lty=3)


plot(L_B_mat[,1], L_B_mat[,2], type="l", 
lty=1, lwd=3, col="black",
xlim=c(min(age), max(age)), ylim=c(-1, 1),
xlab="Baseline Age (years)", ylab="LN[Hazard Ratio]")
abline(h=0, lty=3)
lines(L_B_mat[,1], L_B_mat[,4], lty=2, lwd=3, col="black")
lines(L_B_mat[,1], L_B_mat[,5], lty=2, lwd=3, col="black")


plot(L_B_exp_mat[,1], L_B_exp_mat[,2], type="l", 
lty=1, lwd=3, col="black",
xlim=c(min(age), max(age)), ylim=c(0.8, 1.3),
xlab="Baseline Age (years)", ylab="Hazard Ratio")
abline(h=1, lty=3)


plot(L_B_exp_mat[,1], L_B_exp_mat[,2], type="l", 
lty=1, lwd=3, col="black",
xlim=c(min(age), max(age)), ylim=c(0, 2),
xlab="Baseline Age (years)", ylab="Hazard Ratio")
abline(h=1, lty=3)
lines(L_B_exp_mat[,1], L_B_exp_mat[,3], lty=2, lwd=3, col="black")
lines(L_B_exp_mat[,1], L_B_exp_mat[,4], lty=2, lwd=3, col="black")

dev.off()


#

# Female

L <- matrix(nrow=length(age), ncol=length(B_est))
for(k in 1:length(age)){
L[k,] <- c(1, 0, -1, 0, 0, 0, 0, 0, 0, 0, 0, age[k], 0, -age[k], 0)
}


alpha <- 0.05
z_a <- qnorm(1 - alpha/2)

L_B_est <- L %*% B_est
L_B_cov <- L %*% B_cov %*% t(L)
L_B_se <- sqrt(diag(L_B_cov))
L_B_CI_L <- L_B_est - z_a * L_B_se
L_B_CI_U <- L_B_est + z_a * L_B_se
z_stat <- L_B_est/L_B_se
p_value <- 2 * (1 - pnorm(abs(z_stat)))

L_B_mat <- as.matrix(
cbind(
age,
L_B_est,
L_B_se,
L_B_CI_L,
L_B_CI_U,
z_stat,
p_value
)
)

L_B_exp_mat <- as.matrix(
cbind(
age,
exp(L_B_est),
exp(L_B_CI_L),
exp(L_B_CI_U),
p_value
)
)

colnames(L_B_mat) <- c("Age", "Est", "SE", "CI_L", "CI_U", "Z_Stat", "p_value")
colnames(L_B_exp_mat) <- c("Age", "Est", "CI_L", "CI_U", "p_value")

L_B_mat_f <- L_B_mat
L_B_exp_mat_f <- L_B_exp_mat


pdf(file="C:/Users/sillaush/Desktop/Neurology Projects/Dhanasekaran - Potter/plot Conversion (sex and age - all 2 way interactions) - female - anti-depressants - treatment effect.pdf", 
width = 8, height = 8)

plot(L_B_mat[,1], L_B_mat[,2], type="l", 
lty=1, lwd=3, col="black",
xlim=c(min(age), max(age)), ylim=c(-0.3, 0.1),
xlab="Baseline Age (years)", ylab="LN[Hazard Ratio]")
abline(h=0, lty=3)


plot(L_B_mat[,1], L_B_mat[,2], type="l", 
lty=1, lwd=3, col="black",
xlim=c(min(age), max(age)), ylim=c(-0.8, 0.6),
xlab="Baseline Age (years)", ylab="LN[Hazard Ratio]")
abline(h=0, lty=3)
lines(L_B_mat[,1], L_B_mat[,4], lty=2, lwd=3, col="black")
lines(L_B_mat[,1], L_B_mat[,5], lty=2, lwd=3, col="black")


plot(L_B_exp_mat[,1], L_B_exp_mat[,2], type="l", 
lty=1, lwd=3, col="black",
xlim=c(min(age), max(age)), ylim=c(0.7, 1.1),
xlab="Baseline Age (years)", ylab="Hazard Ratio")
abline(h=1, lty=3)


plot(L_B_exp_mat[,1], L_B_exp_mat[,2], type="l", 
lty=1, lwd=3, col="black",
xlim=c(min(age), max(age)), ylim=c(0.4, 1.8),
xlab="Baseline Age (years)", ylab="Hazard Ratio")
abline(h=1, lty=3)
lines(L_B_exp_mat[,1], L_B_exp_mat[,3], lty=2, lwd=3, col="black")
lines(L_B_exp_mat[,1], L_B_exp_mat[,4], lty=2, lwd=3, col="black")

dev.off()


#


pdf(file="C:/Users/sillaush/Desktop/Neurology Projects/Dhanasekaran - Potter/plot Conversion (sex and age - all 2 way interactions) - sexes combined - anti-depressants - treatment effect.pdf", 
width = 8, height = 8)

plot(L_B_mat_m[,1], L_B_mat_m[,2], type="l", 
lty=1, lwd=3, col="blue",
xlim=c(min(age), max(age)), ylim=c(-0.3, 0.2),
xlab="Baseline Age (years)", ylab="LN[Hazard Ratio]")
abline(h=0, lty=3)
lines(L_B_mat_f[,1], L_B_mat_f[,2], lty=1, lwd=3, col="red")


plot(L_B_mat_m[,1], L_B_mat_m[,2], type="l", 
lty=1, lwd=3, col="blue",
xlim=c(min(age), max(age)), ylim=c(-1, 1),
xlab="Baseline Age (years)", ylab="LN[Hazard Ratio]")
abline(h=0, lty=3)
lines(L_B_mat_m[,1], L_B_mat_m[,4], lty=2, lwd=3, col="blue")
lines(L_B_mat_m[,1], L_B_mat_m[,5], lty=2, lwd=3, col="blue")
lines(L_B_mat_f[,1], L_B_mat_f[,2], lty=1, lwd=3, col="red")
lines(L_B_mat_f[,1], L_B_mat_f[,4], lty=2, lwd=3, col="red")
lines(L_B_mat_f[,1], L_B_mat_f[,5], lty=2, lwd=3, col="red")


plot(L_B_exp_mat_m[,1], L_B_exp_mat_m[,2], type="l", 
lty=1, lwd=3, col="blue",
xlim=c(min(age), max(age)), ylim=c(0.7, 1.3),
xlab="Baseline Age (years)", ylab="Hazard Ratio")
abline(h=1, lty=3)
lines(L_B_exp_mat_f[,1], L_B_exp_mat_f[,2], lty=1, lwd=3, col="red")


plot(L_B_exp_mat_m[,1], L_B_exp_mat_m[,2], type="l", 
lty=1, lwd=3, col="blue",
xlim=c(min(age), max(age)), ylim=c(0, 2),
xlab="Baseline Age (years)", ylab="Hazard Ratio")
abline(h=1, lty=3)
lines(L_B_exp_mat_m[,1], L_B_exp_mat_m[,3], lty=2, lwd=3, col="blue")
lines(L_B_exp_mat_m[,1], L_B_exp_mat_m[,4], lty=2, lwd=3, col="blue")
lines(L_B_exp_mat_f[,1], L_B_exp_mat_f[,2], lty=1, lwd=3, col="red")
lines(L_B_exp_mat_f[,1], L_B_exp_mat_f[,3], lty=2, lwd=3, col="red")
lines(L_B_exp_mat_f[,1], L_B_exp_mat_f[,4], lty=2, lwd=3, col="red")

dev.off()


###########################################################
###########################################################
###########################################################


## Anti-Depressants, Reversion, Cumulative Exposure, Sex and Age all two way interactions

# imiramine_cum_t
# imiramine_td_t
# con_anti_dep_med_cum
#  con_anti_dep_med_td_
# SEX
# NACCAGEB
# NACCAGEB*SEX
# imiramine_cum_t*SEX
# imiramine_td_t*SEX
# con_anti_dep_med*SEX
# con_anti_dep_med*SEX
# imiramine_c*NACCAGEB
# imiramine_t*NACCAGEB
# con_anti_de*NACCAGEB
# con_anti_de*NACCAGEB


load("C:/Users/sillaush/Desktop/Neurology Projects/Dhanasekaran - Potter/out_dep_rev_est.rdata")
B_est <- as.matrix(est_store)


load("C:/Users/sillaush/Desktop/Neurology Projects/Dhanasekaran - Potter/out_dep_rev_cov.rdata")
B_cov <- as.matrix(cov_store)


age <- seq(from = 50, to = 90, by = 1)


# Male

L <- matrix(nrow=length(age), ncol=nrow(B_est))
for(k in 1:length(age)){
L[k,] <- c(1, 0, -1, 0, 0, 0, 0, 1, 0, -1, 0, age[k], 0, -age[k], 0)
}


alpha <- 0.05
z_a <- qnorm(1 - alpha/2)

L_B_est <- L %*% B_est
L_B_cov <- L %*% B_cov %*% t(L)
L_B_se <- sqrt(diag(L_B_cov))
L_B_CI_L <- L_B_est - z_a * L_B_se
L_B_CI_U <- L_B_est + z_a * L_B_se
z_stat <- L_B_est/L_B_se
p_value <- 2 * (1 - pnorm(abs(z_stat)))

L_B_mat <- as.matrix(
cbind(
age,
L_B_est,
L_B_se,
L_B_CI_L,
L_B_CI_U,
z_stat,
p_value
)
)

L_B_exp_mat <- as.matrix(
cbind(
age,
exp(L_B_est),
exp(L_B_CI_L),
exp(L_B_CI_U),
p_value
)
)

colnames(L_B_mat) <- c("Age", "Est", "SE", "CI_L", "CI_U", "Z_Stat", "p_value")
colnames(L_B_exp_mat) <- c("Age", "Est", "CI_L", "CI_U", "p_value")

L_B_mat_m <- L_B_mat
L_B_exp_mat_m <- L_B_exp_mat


pdf(file="C:/Users/sillaush/Desktop/Neurology Projects/Dhanasekaran - Potter/plot Reversion (sex and age - all 2 way interactions) - male - anti-depressants - treatment effect.pdf", 
width = 8, height = 8)

plot(L_B_mat[,1], L_B_mat[,2], type="l", 
lty=1, lwd=3, col="black",
xlim=c(min(age), max(age)), ylim=c(0.43, 0.46),
xlab="Baseline Age (years)", ylab="LN[Hazard Ratio]")
abline(h=0, lty=3)


plot(L_B_mat[,1], L_B_mat[,2], type="l", 
lty=1, lwd=3, col="black",
xlim=c(min(age), max(age)), ylim=c(-1, 2),
xlab="Baseline Age (years)", ylab="LN[Hazard Ratio]")
abline(h=0, lty=3)
lines(L_B_mat[,1], L_B_mat[,4], lty=2, lwd=3, col="black")
lines(L_B_mat[,1], L_B_mat[,5], lty=2, lwd=3, col="black")


plot(L_B_exp_mat[,1], L_B_exp_mat[,2], type="l", 
lty=1, lwd=3, col="black",
xlim=c(min(age), max(age)), ylim=c(1.54, 1.58),
xlab="Baseline Age (years)", ylab="Hazard Ratio")
abline(h=1, lty=3)


plot(L_B_exp_mat[,1], L_B_exp_mat[,2], type="l", 
lty=1, lwd=3, col="black",
xlim=c(min(age), max(age)), ylim=c(0, 5),
xlab="Baseline Age (years)", ylab="Hazard Ratio")
abline(h=1, lty=3)
lines(L_B_exp_mat[,1], L_B_exp_mat[,3], lty=2, lwd=3, col="black")
lines(L_B_exp_mat[,1], L_B_exp_mat[,4], lty=2, lwd=3, col="black")

dev.off()


#

# Female

L <- matrix(nrow=length(age), ncol=length(B_est))
for(k in 1:length(age)){
L[k,] <- c(1, 0, -1, 0, 0, 0, 0, 0, 0, 0, 0, age[k], 0, -age[k], 0)
}


alpha <- 0.05
z_a <- qnorm(1 - alpha/2)

L_B_est <- L %*% B_est
L_B_cov <- L %*% B_cov %*% t(L)
L_B_se <- sqrt(diag(L_B_cov))
L_B_CI_L <- L_B_est - z_a * L_B_se
L_B_CI_U <- L_B_est + z_a * L_B_se
z_stat <- L_B_est/L_B_se
p_value <- 2 * (1 - pnorm(abs(z_stat)))

L_B_mat <- as.matrix(
cbind(
age,
L_B_est,
L_B_se,
L_B_CI_L,
L_B_CI_U,
z_stat,
p_value
)
)

L_B_exp_mat <- as.matrix(
cbind(
age,
exp(L_B_est),
exp(L_B_CI_L),
exp(L_B_CI_U),
p_value
)
)

colnames(L_B_mat) <- c("Age", "Est", "SE", "CI_L", "CI_U", "Z_Stat", "p_value")
colnames(L_B_exp_mat) <- c("Age", "Est", "CI_L", "CI_U", "p_value")

L_B_mat_f <- L_B_mat
L_B_exp_mat_f <- L_B_exp_mat


pdf(file="C:/Users/sillaush/Desktop/Neurology Projects/Dhanasekaran - Potter/plot Reversion (sex and age - all 2 way interactions) - female - anti-depressants - treatment effect.pdf", 
width = 8, height = 8)

plot(L_B_mat[,1], L_B_mat[,2], type="l", 
lty=1, lwd=3, col="black",
xlim=c(min(age), max(age)), ylim=c(0.21, 0.23),
xlab="Baseline Age (years)", ylab="LN[Hazard Ratio]")
abline(h=0, lty=3)


plot(L_B_mat[,1], L_B_mat[,2], type="l", 
lty=1, lwd=3, col="black",
xlim=c(min(age), max(age)), ylim=c(-1, 1.5),
xlab="Baseline Age (years)", ylab="LN[Hazard Ratio]")
abline(h=0, lty=3)
lines(L_B_mat[,1], L_B_mat[,4], lty=2, lwd=3, col="black")
lines(L_B_mat[,1], L_B_mat[,5], lty=2, lwd=3, col="black")


plot(L_B_exp_mat[,1], L_B_exp_mat[,2], type="l", 
lty=1, lwd=3, col="black",
xlim=c(min(age), max(age)), ylim=c(1.23, 1.26),
xlab="Baseline Age (years)", ylab="Hazard Ratio")
abline(h=1, lty=3)


plot(L_B_exp_mat[,1], L_B_exp_mat[,2], type="l", 
lty=1, lwd=3, col="black",
xlim=c(min(age), max(age)), ylim=c(0, 4),
xlab="Baseline Age (years)", ylab="Hazard Ratio")
abline(h=1, lty=3)
lines(L_B_exp_mat[,1], L_B_exp_mat[,3], lty=2, lwd=3, col="black")
lines(L_B_exp_mat[,1], L_B_exp_mat[,4], lty=2, lwd=3, col="black")

dev.off()


#


pdf(file="C:/Users/sillaush/Desktop/Neurology Projects/Dhanasekaran - Potter/plot Reversion (sex and age - all 2 way interactions) - sexes combined - anti-depressants - treatment effect.pdf", 
width = 8, height = 8)

plot(L_B_mat_m[,1], L_B_mat_m[,2], type="l", 
lty=1, lwd=3, col="blue",
xlim=c(min(age), max(age)), ylim=c(0.2, 0.5),
xlab="Baseline Age (years)", ylab="LN[Hazard Ratio]")
abline(h=0, lty=3)
lines(L_B_mat_f[,1], L_B_mat_f[,2], lty=1, lwd=3, col="red")


plot(L_B_mat_m[,1], L_B_mat_m[,2], type="l", 
lty=1, lwd=3, col="blue",
xlim=c(min(age), max(age)), ylim=c(-1,2),
xlab="Baseline Age (years)", ylab="LN[Hazard Ratio]")
abline(h=0, lty=3)
lines(L_B_mat_m[,1], L_B_mat_m[,4], lty=2, lwd=3, col="blue")
lines(L_B_mat_m[,1], L_B_mat_m[,5], lty=2, lwd=3, col="blue")
lines(L_B_mat_f[,1], L_B_mat_f[,2], lty=1, lwd=3, col="red")
lines(L_B_mat_f[,1], L_B_mat_f[,4], lty=2, lwd=3, col="red")
lines(L_B_mat_f[,1], L_B_mat_f[,5], lty=2, lwd=3, col="red")


plot(L_B_exp_mat_m[,1], L_B_exp_mat_m[,2], type="l", 
lty=1, lwd=3, col="blue",
xlim=c(min(age), max(age)), ylim=c(1.2, 1.6),
xlab="Baseline Age (years)", ylab="Hazard Ratio")
abline(h=1, lty=3)
lines(L_B_exp_mat_f[,1], L_B_exp_mat_f[,2], lty=1, lwd=3, col="red")


plot(L_B_exp_mat_m[,1], L_B_exp_mat_m[,2], type="l", 
lty=1, lwd=3, col="blue",
xlim=c(min(age), max(age)), ylim=c(0, 5),
xlab="Baseline Age (years)", ylab="Hazard Ratio")
abline(h=1, lty=3)
lines(L_B_exp_mat_m[,1], L_B_exp_mat_m[,3], lty=2, lwd=3, col="blue")
lines(L_B_exp_mat_m[,1], L_B_exp_mat_m[,4], lty=2, lwd=3, col="blue")
lines(L_B_exp_mat_f[,1], L_B_exp_mat_f[,2], lty=1, lwd=3, col="red")
lines(L_B_exp_mat_f[,1], L_B_exp_mat_f[,3], lty=2, lwd=3, col="red")
lines(L_B_exp_mat_f[,1], L_B_exp_mat_f[,4], lty=2, lwd=3, col="red")

dev.off()


###########################################################
###########################################################
###########################################################


## Anti-Psychotics, Conversion, On-Off Exposure, Sex and Age all two way interactions

# olanzapine_t
# con_anti_psy_med_t
# SEX
# NACCAGEB
# NACCAGEB*SEX
# olanzapine_t*SEX
# con_anti_psy_med*SEX
# olanzapine_*NACCAGEB
# con_anti_ps*NACCAGEB


load("C:/Users/sillaush/Desktop/Neurology Projects/Dhanasekaran - Potter/out_psy_conv_est.rdata")
B_est <- as.matrix(est_store)


load("C:/Users/sillaush/Desktop/Neurology Projects/Dhanasekaran - Potter/out_psy_conv_cov.rdata")
B_cov <- as.matrix(cov_store)


age <- seq(from = 50, to = 90, by = 1)


# Male

L <- matrix(nrow=length(age), ncol=nrow(B_est))
for(k in 1:length(age)){
L[k,] <- c(1, -1, 0, 0, 0, 1, -1, age[k], -age[k])
}


alpha <- 0.05
z_a <- qnorm(1 - alpha/2)

L_B_est <- L %*% B_est
L_B_cov <- L %*% B_cov %*% t(L)
L_B_se <- sqrt(diag(L_B_cov))
L_B_CI_L <- L_B_est - z_a * L_B_se
L_B_CI_U <- L_B_est + z_a * L_B_se
z_stat <- L_B_est/L_B_se
p_value <- 2 * (1 - pnorm(abs(z_stat)))

L_B_mat <- as.matrix(
cbind(
age,
L_B_est,
L_B_se,
L_B_CI_L,
L_B_CI_U,
z_stat,
p_value
)
)

L_B_exp_mat <- as.matrix(
cbind(
age,
exp(L_B_est),
exp(L_B_CI_L),
exp(L_B_CI_U),
p_value
)
)

colnames(L_B_mat) <- c("Age", "Est", "SE", "CI_L", "CI_U", "Z_Stat", "p_value")
colnames(L_B_exp_mat) <- c("Age", "Est", "CI_L", "CI_U", "p_value")

L_B_mat_m <- L_B_mat
L_B_exp_mat_m <- L_B_exp_mat


pdf(file="C:/Users/sillaush/Desktop/Neurology Projects/Dhanasekaran - Potter/plot Conversion (sex and age - all 2 way interactions) - male - anti-psychotics - treatment effect.pdf", 
width = 8, height = 8)

plot(L_B_mat[,1], L_B_mat[,2], type="l", 
lty=1, lwd=3, col="black",
xlim=c(min(age), max(age)), ylim=c(0.13, 0.16),
xlab="Baseline Age (years)", ylab="LN[Hazard Ratio]")
abline(h=0, lty=3)


plot(L_B_mat[,1], L_B_mat[,2], type="l", 
lty=1, lwd=3, col="black",
xlim=c(min(age), max(age)), ylim=c(-1.5, 2),
xlab="Baseline Age (years)", ylab="LN[Hazard Ratio]")
abline(h=0, lty=3)
lines(L_B_mat[,1], L_B_mat[,4], lty=2, lwd=3, col="black")
lines(L_B_mat[,1], L_B_mat[,5], lty=2, lwd=3, col="black")


plot(L_B_exp_mat[,1], L_B_exp_mat[,2], type="l", 
lty=1, lwd=3, col="black",
xlim=c(min(age), max(age)), ylim=c(1.14, 1.18),
xlab="Baseline Age (years)", ylab="Hazard Ratio")
abline(h=1, lty=3)


plot(L_B_exp_mat[,1], L_B_exp_mat[,2], type="l", 
lty=1, lwd=3, col="black",
xlim=c(min(age), max(age)), ylim=c(0, 5),
xlab="Baseline Age (years)", ylab="Hazard Ratio")
abline(h=1, lty=3)
lines(L_B_exp_mat[,1], L_B_exp_mat[,3], lty=2, lwd=3, col="black")
lines(L_B_exp_mat[,1], L_B_exp_mat[,4], lty=2, lwd=3, col="black")

dev.off()


#

# Female

L <- matrix(nrow=length(age), ncol=nrow(B_est))
for(k in 1:length(age)){
L[k,] <- c(1, -1, 0, 0, 0, 0, 0, age[k], -age[k])
}


alpha <- 0.05
z_a <- qnorm(1 - alpha/2)

L_B_est <- L %*% B_est
L_B_cov <- L %*% B_cov %*% t(L)
L_B_se <- sqrt(diag(L_B_cov))
L_B_CI_L <- L_B_est - z_a * L_B_se
L_B_CI_U <- L_B_est + z_a * L_B_se
z_stat <- L_B_est/L_B_se
p_value <- 2 * (1 - pnorm(abs(z_stat)))

L_B_mat <- as.matrix(
cbind(
age,
L_B_est,
L_B_se,
L_B_CI_L,
L_B_CI_U,
z_stat,
p_value
)
)

L_B_exp_mat <- as.matrix(
cbind(
age,
exp(L_B_est),
exp(L_B_CI_L),
exp(L_B_CI_U),
p_value
)
)

colnames(L_B_mat) <- c("Age", "Est", "SE", "CI_L", "CI_U", "Z_Stat", "p_value")
colnames(L_B_exp_mat) <- c("Age", "Est", "CI_L", "CI_U", "p_value")

L_B_mat_f <- L_B_mat
L_B_exp_mat_f <- L_B_exp_mat


pdf(file="C:/Users/sillaush/Desktop/Neurology Projects/Dhanasekaran - Potter/plot Conversion (sex and age - all 2 way interactions) - female - anti-psychotics - treatment effect.pdf", 
width = 8, height = 8)

plot(L_B_mat[,1], L_B_mat[,2], type="l", 
lty=1, lwd=3, col="black",
xlim=c(min(age), max(age)), ylim=c(0.33, 0.36),
xlab="Baseline Age (years)", ylab="LN[Hazard Ratio]")
abline(h=0, lty=3)


plot(L_B_mat[,1], L_B_mat[,2], type="l", 
lty=1, lwd=3, col="black",
xlim=c(min(age), max(age)), ylim=c(-1, 2),
xlab="Baseline Age (years)", ylab="LN[Hazard Ratio]")
abline(h=0, lty=3)
lines(L_B_mat[,1], L_B_mat[,4], lty=2, lwd=3, col="black")
lines(L_B_mat[,1], L_B_mat[,5], lty=2, lwd=3, col="black")


plot(L_B_exp_mat[,1], L_B_exp_mat[,2], type="l", 
lty=1, lwd=3, col="black",
xlim=c(min(age), max(age)), ylim=c(1.38, 1.44),
xlab="Baseline Age (years)", ylab="Hazard Ratio")
abline(h=1, lty=3)


plot(L_B_exp_mat[,1], L_B_exp_mat[,2], type="l", 
lty=1, lwd=3, col="black",
xlim=c(min(age), max(age)), ylim=c(0, 6),
xlab="Baseline Age (years)", ylab="Hazard Ratio")
abline(h=1, lty=3)
lines(L_B_exp_mat[,1], L_B_exp_mat[,3], lty=2, lwd=3, col="black")
lines(L_B_exp_mat[,1], L_B_exp_mat[,4], lty=2, lwd=3, col="black")

dev.off()


#


pdf(file="C:/Users/sillaush/Desktop/Neurology Projects/Dhanasekaran - Potter/plot Conversion (sex and age - all 2 way interactions) - sexes combined - anti-psychotics - treatment effect.pdf", 
width = 8, height = 8)

plot(L_B_mat_m[,1], L_B_mat_m[,2], type="l", 
lty=1, lwd=3, col="blue",
xlim=c(min(age), max(age)), ylim=c(0.1, 0.4),
xlab="Baseline Age (years)", ylab="LN[Hazard Ratio]")
abline(h=0, lty=3)
lines(L_B_mat_f[,1], L_B_mat_f[,2], lty=1, lwd=3, col="red")


plot(L_B_mat_m[,1], L_B_mat_m[,2], type="l", 
lty=1, lwd=3, col="blue",
xlim=c(min(age), max(age)), ylim=c(-2, 2),
xlab="Baseline Age (years)", ylab="LN[Hazard Ratio]")
abline(h=0, lty=3)
lines(L_B_mat_m[,1], L_B_mat_m[,4], lty=2, lwd=3, col="blue")
lines(L_B_mat_m[,1], L_B_mat_m[,5], lty=2, lwd=3, col="blue")
lines(L_B_mat_f[,1], L_B_mat_f[,2], lty=1, lwd=3, col="red")
lines(L_B_mat_f[,1], L_B_mat_f[,4], lty=2, lwd=3, col="red")
lines(L_B_mat_f[,1], L_B_mat_f[,5], lty=2, lwd=3, col="red")


plot(L_B_exp_mat_m[,1], L_B_exp_mat_m[,2], type="l", 
lty=1, lwd=3, col="blue",
xlim=c(min(age), max(age)), ylim=c(1, 1.5),
xlab="Baseline Age (years)", ylab="Hazard Ratio")
abline(h=1, lty=3)
lines(L_B_exp_mat_f[,1], L_B_exp_mat_f[,2], lty=1, lwd=3, col="red")


plot(L_B_exp_mat_m[,1], L_B_exp_mat_m[,2], type="l", 
lty=1, lwd=3, col="blue",
xlim=c(min(age), max(age)), ylim=c(0, 6),
xlab="Baseline Age (years)", ylab="Hazard Ratio")
abline(h=1, lty=3)
lines(L_B_exp_mat_m[,1], L_B_exp_mat_m[,3], lty=2, lwd=3, col="blue")
lines(L_B_exp_mat_m[,1], L_B_exp_mat_m[,4], lty=2, lwd=3, col="blue")
lines(L_B_exp_mat_f[,1], L_B_exp_mat_f[,2], lty=1, lwd=3, col="red")
lines(L_B_exp_mat_f[,1], L_B_exp_mat_f[,3], lty=2, lwd=3, col="red")
lines(L_B_exp_mat_f[,1], L_B_exp_mat_f[,4], lty=2, lwd=3, col="red")

dev.off()


###########################################################
###########################################################
###########################################################


## Anti-Psychotics, Reversion, On-Off Exposure, Sex and Age all two way interactions

# olanzapine_t
# con_anti_psy_med_t
# SEX
# NACCAGEB
# NACCAGEB*SEX
# olanzapine_t*SEX
# con_anti_psy_med*SEX
# olanzapine_*NACCAGEB
# con_anti_ps*NACCAGEB


load("C:/Users/sillaush/Desktop/Neurology Projects/Dhanasekaran - Potter/out_psy_rev_est.rdata")
B_est <- as.matrix(est_store)


load("C:/Users/sillaush/Desktop/Neurology Projects/Dhanasekaran - Potter/out_psy_rev_cov.rdata")
B_cov <- as.matrix(cov_store)


age <- seq(from = 50, to = 90, by = 1)


# Male

L <- matrix(nrow=length(age), ncol=nrow(B_est))
for(k in 1:length(age)){
L[k,] <- c(1, -1, 0, 0, 0, 1, -1, age[k], -age[k])
}


alpha <- 0.05
z_a <- qnorm(1 - alpha/2)

L_B_est <- L %*% B_est
L_B_cov <- L %*% B_cov %*% t(L)
L_B_se <- sqrt(diag(L_B_cov))
L_B_CI_L <- L_B_est - z_a * L_B_se
L_B_CI_U <- L_B_est + z_a * L_B_se
z_stat <- L_B_est/L_B_se
p_value <- 2 * (1 - pnorm(abs(z_stat)))

L_B_mat <- as.matrix(
cbind(
age,
L_B_est,
L_B_se,
L_B_CI_L,
L_B_CI_U,
z_stat,
p_value
)
)

L_B_exp_mat <- as.matrix(
cbind(
age,
exp(L_B_est),
exp(L_B_CI_L),
exp(L_B_CI_U),
p_value
)
)

colnames(L_B_mat) <- c("Age", "Est", "SE", "CI_L", "CI_U", "Z_Stat", "p_value")
colnames(L_B_exp_mat) <- c("Age", "Est", "CI_L", "CI_U", "p_value")

L_B_mat_m <- L_B_mat
L_B_exp_mat_m <- L_B_exp_mat


pdf(file="C:/Users/sillaush/Desktop/Neurology Projects/Dhanasekaran - Potter/plot Reversion (sex and age - all 2 way interactions) - male - anti-psychotics - treatment effect.pdf", 
width = 8, height = 8)

plot(L_B_mat[,1], L_B_mat[,2], type="l", 
lty=1, lwd=3, col="black",
xlim=c(min(age), max(age)), ylim=c(-0.5, 1.5),
xlab="Baseline Age (years)", ylab="LN[Hazard Ratio]")
abline(h=0, lty=3)


plot(L_B_mat[,1], L_B_mat[,2], type="l", 
lty=1, lwd=3, col="black",
xlim=c(min(age), max(age)), ylim=c(-2, 4),
xlab="Baseline Age (years)", ylab="LN[Hazard Ratio]")
abline(h=0, lty=3)
lines(L_B_mat[,1], L_B_mat[,4], lty=2, lwd=3, col="black")
lines(L_B_mat[,1], L_B_mat[,5], lty=2, lwd=3, col="black")


plot(L_B_exp_mat[,1], L_B_exp_mat[,2], type="l", 
lty=1, lwd=3, col="black",
xlim=c(min(age), max(age)), ylim=c(0, 5),
xlab="Baseline Age (years)", ylab="Hazard Ratio")
abline(h=1, lty=3)


plot(L_B_exp_mat[,1], L_B_exp_mat[,2], type="l", 
lty=1, lwd=3, col="black",
xlim=c(min(age), max(age)), ylim=c(0, 40),
xlab="Baseline Age (years)", ylab="Hazard Ratio")
abline(h=1, lty=3)
lines(L_B_exp_mat[,1], L_B_exp_mat[,3], lty=2, lwd=3, col="black")
lines(L_B_exp_mat[,1], L_B_exp_mat[,4], lty=2, lwd=3, col="black")

dev.off()


#

# Female

L <- matrix(nrow=length(age), ncol=nrow(B_est))
for(k in 1:length(age)){
L[k,] <- c(1, -1, 0, 0, 0, 0, 0, age[k], -age[k])
}


alpha <- 0.05
z_a <- qnorm(1 - alpha/2)

L_B_est <- L %*% B_est
L_B_cov <- L %*% B_cov %*% t(L)
L_B_se <- sqrt(diag(L_B_cov))
L_B_CI_L <- L_B_est - z_a * L_B_se
L_B_CI_U <- L_B_est + z_a * L_B_se
z_stat <- L_B_est/L_B_se
p_value <- 2 * (1 - pnorm(abs(z_stat)))

L_B_mat <- as.matrix(
cbind(
age,
L_B_est,
L_B_se,
L_B_CI_L,
L_B_CI_U,
z_stat,
p_value
)
)

L_B_exp_mat <- as.matrix(
cbind(
age,
exp(L_B_est),
exp(L_B_CI_L),
exp(L_B_CI_U),
p_value
)
)

colnames(L_B_mat) <- c("Age", "Est", "SE", "CI_L", "CI_U", "Z_Stat", "p_value")
colnames(L_B_exp_mat) <- c("Age", "Est", "CI_L", "CI_U", "p_value")

L_B_mat_f <- L_B_mat
L_B_exp_mat_f <- L_B_exp_mat


pdf(file="C:/Users/sillaush/Desktop/Neurology Projects/Dhanasekaran - Potter/plot Reversion (sex and age - all 2 way interactions) - female - anti-psychotics - treatment effect.pdf", 
width = 8, height = 8)

plot(L_B_mat[,1], L_B_mat[,2], type="l", 
lty=1, lwd=3, col="black",
xlim=c(min(age), max(age)), ylim=c(-0.5, 2),
xlab="Baseline Age (years)", ylab="LN[Hazard Ratio]")
abline(h=0, lty=3)


plot(L_B_mat[,1], L_B_mat[,2], type="l", 
lty=1, lwd=3, col="black",
xlim=c(min(age), max(age)), ylim=c(-2, 4),
xlab="Baseline Age (years)", ylab="LN[Hazard Ratio]")
abline(h=0, lty=3)
lines(L_B_mat[,1], L_B_mat[,4], lty=2, lwd=3, col="black")
lines(L_B_mat[,1], L_B_mat[,5], lty=2, lwd=3, col="black")


plot(L_B_exp_mat[,1], L_B_exp_mat[,2], type="l", 
lty=1, lwd=3, col="black",
xlim=c(min(age), max(age)), ylim=c(0, 5),
xlab="Baseline Age (years)", ylab="Hazard Ratio")
abline(h=1, lty=3)


plot(L_B_exp_mat[,1], L_B_exp_mat[,2], type="l", 
lty=1, lwd=3, col="black",
xlim=c(min(age), max(age)), ylim=c(0, 30),
xlab="Baseline Age (years)", ylab="Hazard Ratio")
abline(h=1, lty=3)
lines(L_B_exp_mat[,1], L_B_exp_mat[,3], lty=2, lwd=3, col="black")
lines(L_B_exp_mat[,1], L_B_exp_mat[,4], lty=2, lwd=3, col="black")

dev.off()


#


pdf(file="C:/Users/sillaush/Desktop/Neurology Projects/Dhanasekaran - Potter/plot Reversion (sex and age - all 2 way interactions) - sexes combined - anti-psychotics - treatment effect.pdf", 
width = 8, height = 8)


plot(L_B_mat_m[,1], L_B_mat_m[,2], type="l", 
lty=1, lwd=3, col="blue",
xlim=c(min(age), max(age)), ylim=c(-0.5, 2),
xlab="Baseline Age (years)", ylab="LN[Hazard Ratio]")
abline(h=0, lty=3)
lines(L_B_mat_f[,1], L_B_mat_f[,2], lty=1, lwd=3, col="red")


plot(L_B_mat_m[,1], L_B_mat_m[,2], type="l", 
lty=1, lwd=3, col="blue",
xlim=c(min(age), max(age)), ylim=c(-2, 4),
xlab="Baseline Age (years)", ylab="LN[Hazard Ratio]")
abline(h=0, lty=3)
lines(L_B_mat_m[,1], L_B_mat_m[,4], lty=2, lwd=3, col="blue")
lines(L_B_mat_m[,1], L_B_mat_m[,5], lty=2, lwd=3, col="blue")
lines(L_B_mat_f[,1], L_B_mat_f[,2], lty=1, lwd=3, col="red")
lines(L_B_mat_f[,1], L_B_mat_f[,4], lty=2, lwd=3, col="red")
lines(L_B_mat_f[,1], L_B_mat_f[,5], lty=2, lwd=3, col="red")


plot(L_B_exp_mat_m[,1], L_B_exp_mat_m[,2], type="l", 
lty=1, lwd=3, col="blue",
xlim=c(min(age), max(age)), ylim=c(0, 5),
xlab="Baseline Age (years)", ylab="Hazard Ratio")
abline(h=1, lty=3)
lines(L_B_exp_mat_f[,1], L_B_exp_mat_f[,2], lty=1, lwd=3, col="red")


plot(L_B_exp_mat_m[,1], L_B_exp_mat_m[,2], type="l", 
lty=1, lwd=3, col="blue",
xlim=c(min(age), max(age)), ylim=c(0, 40),
xlab="Baseline Age (years)", ylab="Hazard Ratio")
abline(h=1, lty=3)
lines(L_B_exp_mat_m[,1], L_B_exp_mat_m[,3], lty=2, lwd=3, col="blue")
lines(L_B_exp_mat_m[,1], L_B_exp_mat_m[,4], lty=2, lwd=3, col="blue")
lines(L_B_exp_mat_f[,1], L_B_exp_mat_f[,2], lty=1, lwd=3, col="red")
lines(L_B_exp_mat_f[,1], L_B_exp_mat_f[,3], lty=2, lwd=3, col="red")
lines(L_B_exp_mat_f[,1], L_B_exp_mat_f[,4], lty=2, lwd=3, col="red")

dev.off()


#
