# Supplementary material for: Imipramine and olanzapine block apoE4-catalyzed polymerization of Aβ and show evidence of improving Alzheimer’s disease cognition
Source: Alzheimers Res Ther. 2022 Jun 29;14:88. doi: 10.1186/s13195-022-01020-9 (PMC9241285; doi:10.1186/s13195-022-01020-9)
Supplement: Supplementary file 15 — Additional file 15. Custom computer code generated for NACC data analysis. Computer code written in SAS and used to perform all statistical analyses of NACC data is provided in a text file. Computer code written in R and used to generate plots of NACC data is provided as an R file. [file 13195_2022_1020_MOESM15_ESM.zip › SAS code for submission.txt]

*Read in Data
libname dhan "C:\Users\sillaush\Desktop\Neurology Projects\Dhanasekaran - Potter"
data work.dat_imiramine
set dhan.dat_imiramine
run
data work.dat_doxepin
set dhan.dat_doxepin
run
data work.dat_fluoxetine
set dhan.dat_fluoxetine
run
data work.dat_aripiprazole
set dhan.dat_aripiprazole
run
data work.dat_quetiapine
set dhan.dat_quetiapine
run
data work.dat_olanzapine
set dhan.dat_olanzapine
run
data work.dat_citalopram
set dhan.dat_citalopram
run
data work.dat_dep
set dhan.dat_dep
run
data work.dat_psy
set dhan.dat_psy
run
*#############################
ods html close
ods html
proc print data=dat_imiramine(obs=5)
run
proc contents data=dat_imiramine varnum
run
ods html close
ods html
ods html close
ods html
proc print data=dat_doxepin(obs=5)
run
proc contents data=dat_doxepin varnum
run
ods html close
ods html
ods html close
ods html
proc print data=dat_fluoxetine(obs=5)
run
proc contents data=dat_fluoxetine varnum
run
ods html close
ods html
ods html close
ods html
proc print data=dat_aripiprazole(obs=5)
run
proc contents data=dat_aripiprazole varnum
run
ods html close
ods html
ods html close
ods html
proc print data=dat_quetiapine(obs=5)
run
proc contents data=dat_quetiapine varnum
run
ods html close
ods html
ods html close
ods html
proc print data=dat_olanzapine(obs=5)
run
proc contents data=dat_olanzapine varnum
run
ods html close
ods html
ods html close
ods html
proc print data=dat_citalopram(obs=5)
run
proc contents data=dat_citalopram varnum
run
ods html close
ods html
ods html close
ods html
proc print data=dat_dep(obs=5)
run
proc contents data=dat_dep varnum
run
ods html close
ods html
ods html close
ods html
proc print data=dat_psy(obs=5)
run
proc contents data=dat_psy varnum
run
ods html close
ods html
*#############################
*Prepare Data for Analysis
proc freq data=dat_imiramine
table DRUGS
run
data dat_imiramine
set dat_imiramine
ind_imiramine_data = 1
imiramine = 0
if DRUGS = "IMIPRAMINE" then imiramine = 1
if VISITMO = 88 then VISITMO = .
if VISITDAY = 88 then VISITDAY = .
if VISITYR = 8888 then VISITYR = .
visit_date = mdy(VISITMO, VISITDAY, VISITYR)
format visit_date mmddyy10.
run
data dat_imiramine
set dat_imiramine
drop DRUGS
run
proc sort data=dat_imiramine
by NACCID visit_date
run
proc freq data=dat_doxepin
table DRUGS
run
data dat_doxepin
set dat_doxepin
ind_doxepin_data = 1
doxepin = 0
if DRUGS = "DOXEPIN" then doxepin = 1
if VISITMO = 88 then VISITMO = .
if VISITDAY = 88 then VISITDAY = .
if VISITYR = 8888 then VISITYR = .
visit_date = mdy(VISITMO, VISITDAY, VISITYR)
format visit_date mmddyy10.
run
data dat_doxepin
set dat_doxepin
drop DRUGS
run
proc sort data=dat_doxepin
by NACCID visit_date
run
proc freq data=dat_fluoxetine
table DRUGS
run
data dat_fluoxetine
set dat_fluoxetine
ind_fluoxetine_data = 1
fluoxetine = 0
if DRUGS = "FLUOXETINE" then fluoxetine = 1
if VISITMO = 88 then VISITMO = .
if VISITDAY = 88 then VISITDAY = .
if VISITYR = 8888 then VISITYR = .
visit_date = mdy(VISITMO, VISITDAY, VISITYR)
format visit_date mmddyy10.
run
data dat_fluoxetine
set dat_fluoxetine
drop DRUGS
run
proc sort data=dat_fluoxetine
by NACCID visit_date
run
proc freq data=dat_aripiprazole
table DRUGS
run
data dat_aripiprazole
set dat_aripiprazole
ind_aripiprazole_data = 1
aripiprazole = 0
if DRUGS = "ARIPIPRAZOLE" then aripiprazole = 1
if VISITMO = 88 then VISITMO = .
if VISITDAY = 88 then VISITDAY = .
if VISITYR = 8888 then VISITYR = .
visit_date = mdy(VISITMO, VISITDAY, VISITYR)
format visit_date mmddyy10.
run
data dat_aripiprazole
set dat_aripiprazole
drop DRUGS
run
proc sort data=dat_aripiprazole
by NACCID visit_date
run
proc freq data=dat_quetiapine
table DRUGS
run
data dat_quetiapine
set dat_quetiapine
ind_quetiapine_data = 1
quetiapine = 0
if DRUGS = "QUETIAPINE" then quetiapine = 1
if VISITMO = 88 then VISITMO = .
if VISITDAY = 88 then VISITDAY = .
if VISITYR = 8888 then VISITYR = .
visit_date = mdy(VISITMO, VISITDAY, VISITYR)
format visit_date mmddyy10.
run
data dat_quetiapine
set dat_quetiapine
drop DRUGS
run
proc sort data=dat_quetiapine
by NACCID visit_date
run
proc freq data=dat_olanzapine
table DRUGS
run
data dat_olanzapine
set dat_olanzapine
ind_olanzapine_data = 1
olanzapine = 0
if DRUGS = "OLANZAPINE" then olanzapine = 1
if VISITMO = 88 then VISITMO = .
if VISITDAY = 88 then VISITDAY = .
if VISITYR = 8888 then VISITYR = .
visit_date = mdy(VISITMO, VISITDAY, VISITYR)
format visit_date mmddyy10.
run
data dat_olanzapine
set dat_olanzapine
drop DRUGS
run
proc sort data=dat_olanzapine
by NACCID visit_date
run
proc freq data=dat_citalopram
table DRUGS
run
data dat_citalopram
set dat_citalopram
ind_citalopram_data = 1
citalopram = 0
if DRUGS = "CITALOPRAM" then citalopram = 1
if VISITMO = 88 then VISITMO = .
if VISITDAY = 88 then VISITDAY = .
if VISITYR = 8888 then VISITYR = .
visit_date = mdy(VISITMO, VISITDAY, VISITYR)
format visit_date mmddyy10.
run
data dat_citalopram
set dat_citalopram
drop DRUGS
run
proc sort data=dat_citalopram
by NACCID visit_date
run
proc freq data=dat_dep
table NACCADEP
run
data dat_dep
set dat_dep
ind_dep_data = 1
anti_dep_med = NACCADEP
if NACCADEP = -4 then anti_dep_med = 0
if VISITMO = 88 then VISITMO = .
if VISITDAY = 88 then VISITDAY = .
if VISITYR = 8888 then VISITYR = .
visit_date = mdy(VISITMO, VISITDAY, VISITYR)
format visit_date mmddyy10.
run
proc sort data=dat_dep
by NACCID visit_date
run
proc freq data=dat_psy
table NACCAPSY
run
data dat_psy
set dat_psy
ind_psy_data = 1
anti_psy_med = NACCAPSY
if NACCAPSY = -4 then anti_psy_med = 0
if VISITMO = 88 then VISITMO = .
if VISITDAY = 88 then VISITDAY = .
if VISITYR = 8888 then VISITYR = .
visit_date = mdy(VISITMO, VISITDAY, VISITYR)
format visit_date mmddyy10.
run
proc sort data=dat_psy
by NACCID visit_date
run
data dat
merge
dat_imiramine
dat_doxepin
dat_fluoxetine
dat_aripiprazole
dat_quetiapine
dat_olanzapine
dat_citalopram
dat_dep
dat_psy
by NACCID visit_date
run
proc sort data=dat
by NACCID visit_date
run
*#############################
proc freq data=dat
table NACCNE4S
run
data dat
set dat
ind = 1
*#
if BIRTHMO = 88 then BIRTHMO = .
if BIRTHYR = 8888 then BIRTHYR = .
BIRTHDY = 15
birth_date = mdy(BIRTHMO, BIRTHDY, BIRTHYR)
format birth_date mmddyy10.
*#
if NACCMMSE ne . then if NACCMMSE < 0 then NACCMMSE = .
if NACCMMSE ne . then if NACCMMSE > 30 then NACCMMSE = .
*#
if NACCMOD = 88 then NACCMOD = .
if NACCYOD = 8888 then NACCYOD = .
if NACCDIED = 1 then NACCDYD_lb = 1
if NACCDIED = 1 then NACCDYD_mid = 15
if NACCDIED = 1 then if NACCMOD = 1 then NACCDYD_ub = 31
if NACCDIED = 1 then if NACCMOD = 2 then NACCDYD_ub = 28
if NACCDIED = 1 then if NACCMOD = 3 then NACCDYD_ub = 31
if NACCDIED = 1 then if NACCMOD = 4 then NACCDYD_ub = 30
if NACCDIED = 1 then if NACCMOD = 5 then NACCDYD_ub = 31
if NACCDIED = 1 then if NACCMOD = 6 then NACCDYD_ub = 30
if NACCDIED = 1 then if NACCMOD = 7 then NACCDYD_ub = 31
if NACCDIED = 1 then if NACCMOD = 8 then NACCDYD_ub = 31
if NACCDIED = 1 then if NACCMOD = 9 then NACCDYD_ub = 30
if NACCDIED = 1 then if NACCMOD = 10 then NACCDYD_ub = 31
if NACCDIED = 1 then if NACCMOD = 11 then NACCDYD_ub = 30
if NACCDIED = 1 then if NACCMOD = 12 then NACCDYD_ub = 31
if NACCDIED = 1 then death_date_lb = mdy(NACCMOD, NACCDYD_lb, NACCYOD)
if NACCDIED = 1 then death_date_mid = mdy(NACCMOD, NACCDYD_mid, NACCYOD)
if NACCDIED = 1 then death_date_ub = mdy(NACCMOD, NACCDYD_ub, NACCYOD)
format death_date_lb mmddyy10.
format death_date_mid mmddyy10.
format death_date_ub mmddyy10.
*#
if NACCDSMO = 88 then NACCDSMO = .
if NACCDSDY = 88 then NACCDSDY = .
if NACCDSYR = 8888 then NACCDSYR = .
discontinue_date = mdy(NACCDSMO, NACCDSDY, NACCDSYR)
format discontinue_date mmddyy10.
*#
if NACCNE4S = 0 then APOE4 = 0
if NACCNE4S = 1 then APOE4 = 1
if NACCNE4S = 2 then APOE4 = 1
if NACCNE4S = 9 then APOE4 = .
if NACCNE4S = . then APOE4 = .
*#
if ind_imiramine_data = . then ind_imiramine_data = 0
if ind_doxepin_data = . then ind_doxepin_data = 0
if ind_fluoxetine_data = . then ind_fluoxetine_data = 0
if ind_aripiprazole_data = . then ind_aripiprazole_data = 0
if ind_quetiapine_data = . then ind_quetiapine_data = 0
if ind_olanzapine_data = . then ind_olanzapine_data = 0
if ind_citalopram_data = . then ind_citalopram_data = 0
if ind_dep_data = . then ind_dep_data = 0
if ind_psy_data = . then ind_psy_data = 0
if imiramine = . then imiramine = 0
if doxepin = . then doxepin = 0
if fluoxetine = . then fluoxetine = 0
if aripiprazole = . then aripiprazole = 0
if quetiapine = . then quetiapine = 0
if olanzapine = . then olanzapine = 0
if citalopram = . then citalopram = 0
if anti_dep_med = . then anti_dep_med = 0
if anti_psy_med = . then anti_psy_med = 0
*#
if imiramine = 1 then anti_dep_med = 1
if doxepin = 1 then anti_dep_med = 1
if fluoxetine = 1 then anti_dep_med = 1
if citalopram = 1 then anti_dep_med = 1
if aripiprazole = 1 then anti_psy_med = 1
if quetiapine = 1 then anti_psy_med = 1
if olanzapine = 1 then anti_psy_med = 1
*#
select_anti_dep_med_sum = sum(of imiramine doxepin fluoxetine citalopram)
select_anti_psy_med_sum = sum(of aripiprazole quetiapine olanzapine)
if select_anti_dep_med_sum = 0 then select_anti_dep_med_bin = 0
if select_anti_dep_med_sum ne . then if select_anti_dep_med_sum >= 1 then select_anti_dep_med_bin = 1
if select_anti_psy_med_sum = 0 then select_anti_psy_med_bin = 0
if select_anti_psy_med_sum ne . then if select_anti_psy_med_sum >= 1 then select_anti_psy_med_bin = 1
ot_anti_dep_med = 0
if anti_dep_med = 1 then if select_anti_dep_med_bin = 0 then ot_anti_dep_med = 1
ot_anti_psy_med = 0
if anti_psy_med = 1 then if select_anti_psy_med_bin = 0 then ot_anti_psy_med = 1
*#
control_anti_dep_med_sum = sum(of doxepin fluoxetine citalopram ot_anti_dep_med)
control_anti_psy_med_sum = sum(of quetiapine olanzapine ot_anti_psy_med)
if control_anti_dep_med_sum = 0 then con_anti_dep_med = 0
if control_anti_dep_med_sum ne . then if control_anti_dep_med_sum >= 1 then con_anti_dep_med = 1
if control_anti_psy_med_sum = 0 then con_anti_psy_med = 0
if control_anti_psy_med_sum ne . then if control_anti_psy_med_sum >= 1 then con_anti_psy_med = 1
run
proc sort data=dat out=dat_last_visit
by NACCID descending visit_date
run
proc sort data=dat_last_visit nodupkey
by NACCID
run
data dat_last_visit
set dat_last_visit
keep NACCID visit_date
run
data dat_last_visit
set dat_last_visit
rename visit_date = last_visit_date
run
proc sort data=dat out=dat_imiramine_first_exp
where imiramine = 1
by NACCID visit_date
run
proc sort data=dat_imiramine_first_exp nodupkey
by NACCID
run
data dat_imiramine_first_exp
set dat_imiramine_first_exp
keep NACCID visit_date
run
data dat_imiramine_first_exp
set dat_imiramine_first_exp
rename visit_date = imiramine_start_date
run
data dat_imiramine_first_exp
set dat_imiramine_first_exp
imiramine_sub = 1
run
proc sort data=dat out=dat_doxepin_first_exp
where doxepin = 1
by NACCID visit_date
run
proc sort data=dat_doxepin_first_exp nodupkey
by NACCID
run
data dat_doxepin_first_exp
set dat_doxepin_first_exp
keep NACCID visit_date
run
data dat_doxepin_first_exp
set dat_doxepin_first_exp
rename visit_date = doxepin_start_date
run
data dat_doxepin_first_exp
set dat_doxepin_first_exp
doxepin_sub = 1
run
proc sort data=dat out=dat_fluoxetine_first_exp
where fluoxetine = 1
by NACCID visit_date
run
proc sort data=dat_fluoxetine_first_exp nodupkey
by NACCID
run
data dat_fluoxetine_first_exp
set dat_fluoxetine_first_exp
keep NACCID visit_date
run
data dat_fluoxetine_first_exp
set dat_fluoxetine_first_exp
rename visit_date = fluoxetine_start_date
run
data dat_fluoxetine_first_exp
set dat_fluoxetine_first_exp
fluoxetine_sub = 1
run
proc sort data=dat out=dat_aripiprazole_first_exp
where aripiprazole = 1
by NACCID visit_date
run
proc sort data=dat_aripiprazole_first_exp nodupkey
by NACCID
run
data dat_aripiprazole_first_exp
set dat_aripiprazole_first_exp
keep NACCID visit_date
run
data dat_aripiprazole_first_exp
set dat_aripiprazole_first_exp
rename visit_date = aripiprazole_start_date
run
data dat_aripiprazole_first_exp
set dat_aripiprazole_first_exp
aripiprazole_sub = 1
run
proc sort data=dat out=dat_quetiapine_first_exp
where quetiapine = 1
by NACCID visit_date
run
proc sort data=dat_quetiapine_first_exp nodupkey
by NACCID
run
data dat_quetiapine_first_exp
set dat_quetiapine_first_exp
keep NACCID visit_date
run
data dat_quetiapine_first_exp
set dat_quetiapine_first_exp
rename visit_date = quetiapine_start_date
run
data dat_quetiapine_first_exp
set dat_quetiapine_first_exp
quetiapine_sub = 1
run
proc sort data=dat out=dat_olanzapine_first_exp
where olanzapine = 1
by NACCID visit_date
run
proc sort data=dat_olanzapine_first_exp nodupkey
by NACCID
run
data dat_olanzapine_first_exp
set dat_olanzapine_first_exp
keep NACCID visit_date
run
data dat_olanzapine_first_exp
set dat_olanzapine_first_exp
rename visit_date = olanzapine_start_date
run
data dat_olanzapine_first_exp
set dat_olanzapine_first_exp
olanzapine_sub = 1
run
proc sort data=dat out=dat_citalopram_first_exp
where citalopram = 1
by NACCID visit_date
run
proc sort data=dat_citalopram_first_exp nodupkey
by NACCID
run
data dat_citalopram_first_exp
set dat_citalopram_first_exp
keep NACCID visit_date
run
data dat_citalopram_first_exp
set dat_citalopram_first_exp
rename visit_date = citalopram_start_date
run
data dat_citalopram_first_exp
set dat_citalopram_first_exp
citalopram_sub = 1
run
proc sort data=dat out=dat_dep_first_exp
where anti_dep_med = 1
by NACCID visit_date
run
proc sort data=dat_dep_first_exp nodupkey
by NACCID
run
data dat_dep_first_exp
set dat_dep_first_exp
keep NACCID visit_date
run
data dat_dep_first_exp
set dat_dep_first_exp
rename visit_date = anti_dep_med_start_date
run
data dat_dep_first_exp
set dat_dep_first_exp
anti_dep_med_sub = 1
run
proc sort data=dat out=dat_psy_first_exp
where anti_psy_med = 1
by NACCID visit_date
run
proc sort data=dat_psy_first_exp nodupkey
by NACCID
run
data dat_psy_first_exp
set dat_psy_first_exp
keep NACCID visit_date
run
data dat_psy_first_exp
set dat_psy_first_exp
rename visit_date = anti_psy_med_start_date
run
data dat_psy_first_exp
set dat_psy_first_exp
anti_psy_med_sub = 1
run
proc sort data=dat out=dat_ot_dep_first_exp
where ot_anti_dep_med = 1
by NACCID visit_date
run
proc sort data=dat_ot_dep_first_exp nodupkey
by NACCID
run
data dat_ot_dep_first_exp
set dat_ot_dep_first_exp
keep NACCID visit_date
run
data dat_ot_dep_first_exp
set dat_ot_dep_first_exp
rename visit_date = ot_anti_dep_med_start_date
run
data dat_ot_dep_first_exp
set dat_ot_dep_first_exp
ot_anti_dep_med_sub = 1
run
proc sort data=dat out=dat_ot_psy_first_exp
where ot_anti_psy_med = 1
by NACCID visit_date
run
proc sort data=dat_ot_psy_first_exp nodupkey
by NACCID
run
data dat_ot_psy_first_exp
set dat_ot_psy_first_exp
keep NACCID visit_date
run
data dat_ot_psy_first_exp
set dat_ot_psy_first_exp
rename visit_date = ot_anti_psy_med_start_date
run
data dat_ot_psy_first_exp
set dat_ot_psy_first_exp
ot_anti_psy_med_sub = 1
run
proc sort data=dat out=dat_con_dep_first_exp
where con_anti_dep_med = 1
by NACCID visit_date
run
proc sort data=dat_con_dep_first_exp nodupkey
by NACCID
run
data dat_con_dep_first_exp
set dat_con_dep_first_exp
keep NACCID visit_date
run
data dat_con_dep_first_exp
set dat_con_dep_first_exp
rename visit_date = con_anti_dep_med_start_date
run
data dat_con_dep_first_exp
set dat_con_dep_first_exp
con_anti_dep_med_sub = 1
run
proc sort data=dat out=dat_con_psy_first_exp
where con_anti_psy_med = 1
by NACCID visit_date
run
proc sort data=dat_con_psy_first_exp nodupkey
by NACCID
run
data dat_con_psy_first_exp
set dat_con_psy_first_exp
keep NACCID visit_date
run
data dat_con_psy_first_exp
set dat_con_psy_first_exp
rename visit_date = con_anti_psy_med_start_date
run
data dat_con_psy_first_exp
set dat_con_psy_first_exp
con_anti_psy_med_sub = 1
run
proc sort data=dat
by NACCID visit_date
run
proc sort data=dat
by NACCID
run
proc sort data=dat_last_visit
by NACCID
run
proc sort data=dat_imiramine_first_exp
by NACCID
run
proc sort data=dat_doxepin_first_exp
by NACCID
run
proc sort data=dat_fluoxetine_first_exp
by NACCID
run
proc sort data=dat_aripiprazole_first_exp
by NACCID
run
proc sort data=dat_quetiapine_first_exp
by NACCID
run
proc sort data=dat_olanzapine_first_exp
by NACCID
run
proc sort data=dat_citalopram_first_exp
by NACCID
run
proc sort data=dat_dep_first_exp
by NACCID
run
proc sort data=dat_psy_first_exp
by NACCID
run
proc sort data=dat_ot_dep_first_exp
by NACCID
run
proc sort data=dat_ot_psy_first_exp
by NACCID
run
proc sort data=dat_con_dep_first_exp
by NACCID
run
proc sort data=dat_con_psy_first_exp
by NACCID
run
data dat
merge dat dat_last_visit
dat_imiramine_first_exp
dat_doxepin_first_exp
dat_fluoxetine_first_exp
dat_aripiprazole_first_exp
dat_quetiapine_first_exp
dat_olanzapine_first_exp
dat_citalopram_first_exp
dat_dep_first_exp
dat_psy_first_exp
dat_ot_dep_first_exp
dat_ot_psy_first_exp
dat_con_dep_first_exp
dat_con_psy_first_exp
by NACCID
run
proc sort data=dat
by NACCID visit_date
run
data dat
set dat
*date_censor = min(of last_visit_date, death_date_ub, discontinue_date)
date_censor = min(of last_visit_date, death_date_ub)
format date_censor mmddyy10.
run
data dat
set dat
if visit_date ne . then if date_censor ne . then if visit_date > date_censor then delete
run
proc means data=dat noprint
where visit_date ne .
class NACCID
var ind
output out=dat_visit_count sum(ind) = visit_count
run
data dat_visit_count
set dat_visit_count
where _TYPE_ = 1
run
data dat_visit_count
set dat_visit_count
keep NACCID visit_count
run
proc sort data=dat_visit_count
by NACCID
run
proc means data=dat noprint
where visit_date ne . and NACCMMSE ne .
class NACCID
var ind
output out=dat_visit_mmse_count sum(ind) = visit_mmse_count
run
data dat_visit_mmse_count
set dat_visit_mmse_count
where _TYPE_ = 1
run
data dat_visit_mmse_count
set dat_visit_mmse_count
keep NACCID visit_mmse_count
run
proc sort data=dat_visit_mmse_count
by NACCID
run
proc sort data=dat
by NACCID
run
data dat
merge dat dat_visit_count dat_visit_mmse_count
by NACCID
run
proc sort data=dat
by NACCID visit_date
run
proc freq data=dat_visit_count
table visit_count
run
proc freq data=dat_visit_mmse_count
table visit_mmse_count
run
proc freq data=dat
table
imiramine
doxepin
fluoxetine
aripiprazole
quetiapine
olanzapine
citalopram
ot_anti_dep_med
ot_anti_psy_med
con_anti_dep_med
con_anti_psy_med
anti_dep_med
anti_psy_med
run
proc freq data=dat
table (
imiramine
doxepin
fluoxetine
citalopram
)*anti_dep_med
/ nopercent norow nocol
run
proc freq data=dat
table (
aripiprazole
quetiapine
olanzapine
)*anti_psy_med
/ nopercent norow nocol
run
data dat
set dat
if NACCUDSD = 1 then NACCUDSD_col = 1
if NACCUDSD = 2 then NACCUDSD_col = 2.5
if NACCUDSD = 3 then NACCUDSD_col = 2.5
if NACCUDSD = 4 then NACCUDSD_col = 4
*#
if imiramine_sub = . then imiramine_sub = 0
if doxepin_sub = . then doxepin_sub = 0
if fluoxetine_sub = . then fluoxetine_sub = 0
if aripiprazole_sub = . then aripiprazole_sub = 0
if quetiapine_sub = . then quetiapine_sub = 0
if olanzapine_sub = . then olanzapine_sub = 0
if citalopram_sub = . then citalopram_sub = 0
if anti_dep_med_sub = . then anti_dep_med_sub = 0
if anti_psy_med_sub = . then anti_psy_med_sub = 0
if ot_anti_dep_med_sub = . then ot_anti_dep_med_sub = 0
if ot_anti_psy_med_sub = . then ot_anti_psy_med_sub = 0
if con_anti_dep_med_sub = . then con_anti_dep_med_sub = 0
if con_anti_psy_med_sub = . then con_anti_psy_med_sub = 0
drug_type_sum_sub = sum(of imiramine_sub doxepin_sub fluoxetine_sub
aripiprazole_sub quetiapine_sub olanzapine_sub citalopram_sub
ot_anti_dep_med_sub ot_anti_psy_med_sub)
imiramine_exp_bin = 0
if imiramine_start_date ne . then if visit_date ne . then if
visit_date >= imiramine_start_date then imiramine_exp_bin = 1
doxepin_exp_bin = 0
if doxepin_start_date ne . then if visit_date ne . then if
visit_date >= doxepin_start_date then doxepin_exp_bin = 1
fluoxetine_exp_bin = 0
if fluoxetine_start_date ne . then if visit_date ne . then if
visit_date >= fluoxetine_start_date then fluoxetine_exp_bin = 1
aripiprazole_exp_bin = 0
if aripiprazole_start_date ne . then if visit_date ne . then if
visit_date >= aripiprazole_start_date then aripiprazole_exp_bin = 1
quetiapine_exp_bin = 0
if quetiapine_start_date ne . then if visit_date ne . then if
visit_date >= quetiapine_start_date then quetiapine_exp_bin = 1
olanzapine_exp_bin = 0
if olanzapine_start_date ne . then if visit_date ne . then if
visit_date >= olanzapine_start_date then olanzapine_exp_bin = 1
citalopram_exp_bin = 0
if citalopram_start_date ne . then if visit_date ne . then if
visit_date >= citalopram_start_date then citalopram_exp_bin = 1
anti_dep_med_exp_bin = 0
if anti_dep_med_start_date ne . then if visit_date ne . then if
visit_date >= anti_dep_med_start_date then anti_dep_med_exp_bin = 1
anti_psy_med_exp_bin = 0
if anti_psy_med_start_date ne . then if visit_date ne . then if
visit_date >= anti_psy_med_start_date then anti_psy_med_exp_bin = 1
ot_anti_dep_med_exp_bin = 0
if ot_anti_dep_med_start_date ne . then if visit_date ne . then if
visit_date >= ot_anti_dep_med_start_date then ot_anti_dep_med_exp_bin = 1
ot_anti_psy_med_exp_bin = 0
if ot_anti_psy_med_start_date ne . then if visit_date ne . then if
visit_date >= ot_anti_psy_med_start_date then ot_anti_psy_med_exp_bin = 1
con_anti_dep_med_exp_bin = 0
if con_anti_dep_med_start_date ne . then if visit_date ne . then if
visit_date >= con_anti_dep_med_start_date then con_anti_dep_med_exp_bin = 1
con_anti_psy_med_exp_bin = 0
if con_anti_psy_med_start_date ne . then if visit_date ne . then if
visit_date >= ot_anti_psy_med_start_date then con_anti_psy_med_exp_bin = 1
run
data dat_birth_date
set dat
where birth_date ne .
keep NACCID birth_date
run
proc sort data=dat_birth_date nodupkey
by NACCID
run
proc sort data=dat
by NACCID visit_date
run
proc transpose data=dat out=dat_visit_w prefix=visit_date_
var visit_date
by NACCID
run
data dat_visit_w
set dat_visit_w
drop _NAME_
run
proc sort data=dat_visit_w
by NACCID
run
data dat_visit_w
merge dat_visit_w dat_birth_date
by NACCID
run
data dat_visit_w
set dat_visit_w
visit_date_1_2_mid = (visit_date_1 + visit_date_2)/2
visit_date_2_3_mid = (visit_date_2 + visit_date_3)/2
visit_date_3_4_mid = (visit_date_3 + visit_date_4)/2
visit_date_4_5_mid = (visit_date_4 + visit_date_5)/2
visit_date_5_6_mid = (visit_date_5 + visit_date_6)/2
visit_date_6_7_mid = (visit_date_6 + visit_date_7)/2
visit_date_7_8_mid = (visit_date_7 + visit_date_8)/2
visit_date_8_9_mid = (visit_date_8 + visit_date_9)/2
visit_date_9_10_mid = (visit_date_9 + visit_date_10)/2
visit_date_10_11_mid = (visit_date_10 + visit_date_11)/2
visit_date_11_12_mid = (visit_date_11 + visit_date_12)/2
visit_date_12_13_mid = (visit_date_12 + visit_date_13)/2
visit_date_13_14_mid = (visit_date_13 + visit_date_14)/2
visit_date_14_15_mid = (visit_date_14 + visit_date_15)/2
format visit_date_1_2_mid mmddyy10.
format visit_date_2_3_mid mmddyy10.
format visit_date_3_4_mid mmddyy10.
format visit_date_4_5_mid mmddyy10.
format visit_date_5_6_mid mmddyy10.
format visit_date_6_7_mid mmddyy10.
format visit_date_7_8_mid mmddyy10.
format visit_date_8_9_mid mmddyy10.
format visit_date_9_10_mid mmddyy10.
format visit_date_10_11_mid mmddyy10.
format visit_date_11_12_mid mmddyy10.
format visit_date_12_13_mid mmddyy10.
format visit_date_13_14_mid mmddyy10.
format visit_date_14_15_mid mmddyy10.
d_time_1_2 = (visit_date_2 - visit_date_1)/365
d_time_2_3 = (visit_date_3 - visit_date_2)/365
d_time_3_4 = (visit_date_4 - visit_date_3)/365
d_time_4_5 = (visit_date_5 - visit_date_4)/365
d_time_5_6 = (visit_date_6 - visit_date_5)/365
d_time_6_7 = (visit_date_7 - visit_date_6)/365
d_time_7_8 = (visit_date_8 - visit_date_7)/365
d_time_8_9 = (visit_date_9 - visit_date_8)/365
d_time_9_10 = (visit_date_10 - visit_date_9)/365
d_time_10_11 = (visit_date_11 - visit_date_10)/365
d_time_11_12 = (visit_date_12 - visit_date_11)/365
d_time_12_13 = (visit_date_13 - visit_date_12)/365
d_time_13_14 = (visit_date_14 - visit_date_13)/365
d_time_14_15 = (visit_date_15 - visit_date_14)/365
d_time_15_16 = .
d_time_1_1 = 0
d_time_1_3 = (visit_date_3 - visit_date_1)/365
d_time_1_4 = (visit_date_4 - visit_date_1)/365
d_time_1_5 = (visit_date_5 - visit_date_1)/365
d_time_1_6 = (visit_date_6 - visit_date_1)/365
d_time_1_7 = (visit_date_7 - visit_date_1)/365
d_time_1_8 = (visit_date_8 - visit_date_1)/365
d_time_1_9 = (visit_date_9 - visit_date_1)/365
d_time_1_10 = (visit_date_10 - visit_date_1)/365
d_time_1_11 = (visit_date_11 - visit_date_1)/365
d_time_1_12 = (visit_date_12 - visit_date_1)/365
d_time_1_13 = (visit_date_13 - visit_date_1)/365
d_time_1_14 = (visit_date_14 - visit_date_1)/365
d_time_1_15 = (visit_date_15 - visit_date_1)/365
d_time_mid_1 = (visit_date_1_2_mid - visit_date_1)/365
d_time_mid_2 = (visit_date_2_3_mid - visit_date_1_2_mid)/365
d_time_mid_3 = (visit_date_3_4_mid - visit_date_2_3_mid)/365
d_time_mid_4 = (visit_date_4_5_mid - visit_date_3_4_mid)/365
d_time_mid_5 = (visit_date_5_6_mid - visit_date_4_5_mid)/365
d_time_mid_6 = (visit_date_6_7_mid - visit_date_5_6_mid)/365
d_time_mid_7 = (visit_date_7_8_mid - visit_date_6_7_mid)/365
d_time_mid_8 = (visit_date_8_9_mid - visit_date_7_8_mid)/365
d_time_mid_9 = (visit_date_9_10_mid - visit_date_8_9_mid)/365
d_time_mid_10 = (visit_date_10_11_mid - visit_date_9_10_mid)/365
d_time_mid_11 = (visit_date_11_12_mid - visit_date_10_11_mid)/365
d_time_mid_12 = (visit_date_12_13_mid - visit_date_11_12_mid)/365
d_time_mid_13 = (visit_date_13_14_mid - visit_date_12_13_mid)/365
d_time_mid_14 = (visit_date_14_15_mid - visit_date_13_14_mid)/365
d_time_mid_15 = .
d_time_0_mid_1 = (visit_date_1_2_mid - visit_date_1)/365
d_time_0_mid_2 = (visit_date_2_3_mid - visit_date_1)/365
d_time_0_mid_3 = (visit_date_3_4_mid - visit_date_1)/365
d_time_0_mid_4 = (visit_date_4_5_mid - visit_date_1)/365
d_time_0_mid_5 = (visit_date_5_6_mid - visit_date_1)/365
d_time_0_mid_6 = (visit_date_6_7_mid - visit_date_1)/365
d_time_0_mid_7 = (visit_date_7_8_mid - visit_date_1)/365
d_time_0_mid_8 = (visit_date_8_9_mid - visit_date_1)/365
d_time_0_mid_9 = (visit_date_9_10_mid - visit_date_1)/365
d_time_0_mid_10 = (visit_date_10_11_mid - visit_date_1)/365
d_time_0_mid_11 = (visit_date_11_12_mid - visit_date_1)/365
d_time_0_mid_12 = (visit_date_12_13_mid - visit_date_1)/365
d_time_0_mid_13 = (visit_date_13_14_mid - visit_date_1)/365
d_time_0_mid_14 = (visit_date_14_15_mid - visit_date_1)/365
d_time_0_mid_15 = .
age_1 = (visit_date_1 - birth_date)/365
age_2 = (visit_date_2 - birth_date)/365
age_3 = (visit_date_3 - birth_date)/365
age_4 = (visit_date_4 - birth_date)/365
age_5 = (visit_date_5 - birth_date)/365
age_6 = (visit_date_6 - birth_date)/365
age_7 = (visit_date_7 - birth_date)/365
age_8 = (visit_date_8 - birth_date)/365
age_9 = (visit_date_9 - birth_date)/365
age_10 = (visit_date_10 - birth_date)/365
age_11 = (visit_date_11 - birth_date)/365
age_12 = (visit_date_12 - birth_date)/365
age_13 = (visit_date_13 - birth_date)/365
age_14 = (visit_date_14 - birth_date)/365
age_15 = (visit_date_15 - birth_date)/365
age_mid_1 = (visit_date_1_2_mid - birth_date)/365
age_mid_2 = (visit_date_2_3_mid - birth_date)/365
age_mid_3 = (visit_date_3_4_mid - birth_date)/365
age_mid_4 = (visit_date_4_5_mid - birth_date)/365
age_mid_5 = (visit_date_5_6_mid - birth_date)/365
age_mid_6 = (visit_date_6_7_mid - birth_date)/365
age_mid_7 = (visit_date_7_8_mid - birth_date)/365
age_mid_8 = (visit_date_8_9_mid - birth_date)/365
age_mid_9 = (visit_date_9_10_mid - birth_date)/365
age_mid_10 = (visit_date_10_11_mid - birth_date)/365
age_mid_11 = (visit_date_11_12_mid - birth_date)/365
age_mid_12 = (visit_date_12_13_mid - birth_date)/365
age_mid_13 = (visit_date_13_14_mid - birth_date)/365
age_mid_14 = (visit_date_14_15_mid - birth_date)/365
age_mid_15 = .
run
proc sort data=dat_visit_w
by NACCID
run
proc sort data=dat
by NACCID visit_date
run
proc transpose data=dat out=dat_mmse_w prefix=mmse_
var NACCMMSE
by NACCID
run
data dat_mmse_w
set dat_mmse_w
drop _NAME_
run
data dat_mmse_w
set dat_mmse_w
d_mmse_1_2 = mmse_2 - mmse_1
d_mmse_2_3 = mmse_3 - mmse_2
d_mmse_3_4 = mmse_4 - mmse_3
d_mmse_4_5 = mmse_5 - mmse_4
d_mmse_5_6 = mmse_6 - mmse_5
d_mmse_6_7 = mmse_7 - mmse_6
d_mmse_7_8 = mmse_8 - mmse_7
d_mmse_8_9 = mmse_9 - mmse_8
d_mmse_9_10 = mmse_10 - mmse_9
d_mmse_10_11 = mmse_11 - mmse_10
d_mmse_11_12 = mmse_12 - mmse_11
d_mmse_12_13 = mmse_13 - mmse_12
d_mmse_13_14 = mmse_14 - mmse_13
d_mmse_14_15 = mmse_15 - mmse_14
d_mmse_15_16 = .
mmse_1_2_mid = (mmse_1 + mmse_2)/2
mmse_2_3_mid = (mmse_2 + mmse_3)/2
mmse_3_4_mid = (mmse_3 + mmse_4)/2
mmse_4_5_mid = (mmse_4 + mmse_5)/2
mmse_5_6_mid = (mmse_5 + mmse_6)/2
mmse_6_7_mid = (mmse_6 + mmse_7)/2
mmse_7_8_mid = (mmse_7 + mmse_8)/2
mmse_8_9_mid = (mmse_8 + mmse_9)/2
mmse_9_10_mid = (mmse_9 + mmse_10)/2
mmse_10_11_mid = (mmse_10 + mmse_11)/2
mmse_11_12_mid = (mmse_11 + mmse_12)/2
mmse_12_13_mid = (mmse_12 + mmse_13)/2
mmse_13_14_mid = (mmse_13 + mmse_14)/2
mmse_14_15_mid = (mmse_14 + mmse_15)/2
d_mmse_mid_1 = mmse_1_2_mid - mmse_1
d_mmse_mid_2 = mmse_2_3_mid - mmse_1_2_mid
d_mmse_mid_3 = mmse_3_4_mid - mmse_2_3_mid
d_mmse_mid_4 = mmse_4_5_mid - mmse_3_4_mid
d_mmse_mid_5 = mmse_5_6_mid - mmse_4_5_mid
d_mmse_mid_6 = mmse_6_7_mid - mmse_5_6_mid
d_mmse_mid_7 = mmse_7_8_mid - mmse_6_7_mid
d_mmse_mid_8 = mmse_8_9_mid - mmse_7_8_mid
d_mmse_mid_9 = mmse_9_10_mid - mmse_8_9_mid
d_mmse_mid_10 = mmse_10_11_mid - mmse_9_10_mid
d_mmse_mid_11 = mmse_11_12_mid - mmse_10_11_mid
d_mmse_mid_12 = mmse_12_13_mid - mmse_11_12_mid
d_mmse_mid_13 = mmse_13_14_mid - mmse_12_13_mid
d_mmse_mid_14 = mmse_14_15_mid - mmse_13_14_mid
d_mmse_mid_15 = .
run
proc sort data=dat_mmse_w
by NACCID
run
proc transpose data=dat out=dat_cog_w prefix=cog_
var NACCUDSD_col
by NACCID
run
data dat_cog_w
set dat_cog_w
drop _NAME_
run
proc sort data=dat_cog_w
by NACCID
run
data dat_cog_w
merge dat_visit_w dat_mmse_w dat_cog_w
by NACCID
run
data dat_cog_w
set dat_cog_w
if visit_date_2 ne . then if cog_1 ne . then if cog_2 = . then cog_2 = cog_1
if visit_date_3 ne . then if cog_2 ne . then if cog_3 = . then cog_3 = cog_2
if visit_date_4 ne . then if cog_3 ne . then if cog_4 = . then cog_4 = cog_3
if visit_date_5 ne . then if cog_4 ne . then if cog_5 = . then cog_5 = cog_4
if visit_date_6 ne . then if cog_5 ne . then if cog_6 = . then cog_6 = cog_5
if visit_date_7 ne . then if cog_6 ne . then if cog_7 = . then cog_7 = cog_6
if visit_date_8 ne . then if cog_7 ne . then if cog_8 = . then cog_8 = cog_7
if visit_date_9 ne . then if cog_8 ne . then if cog_9 = . then cog_9 = cog_8
if visit_date_10 ne . then if cog_9 ne . then if cog_10 = . then cog_10 = cog_9
if visit_date_11 ne . then if cog_10 ne . then if cog_11 = . then cog_11 = cog_10
if visit_date_12 ne . then if cog_11 ne . then if cog_12 = . then cog_12 = cog_11
if visit_date_13 ne . then if cog_12 ne . then if cog_13 = . then cog_13 = cog_12
if visit_date_14 ne . then if cog_13 ne . then if cog_14 = . then cog_14 = cog_13
if visit_date_15 ne . then if cog_14 ne . then if cog_15 = . then cog_15 = cog_14
*##
if visit_date_1 ne . then d_cog_1 = 0
if visit_date_2 ne . then d_cog_2 = 0
if visit_date_3 ne . then d_cog_3 = 0
if visit_date_4 ne . then d_cog_4 = 0
if visit_date_5 ne . then d_cog_5 = 0
if visit_date_6 ne . then d_cog_6 = 0
if visit_date_7 ne . then d_cog_7 = 0
if visit_date_8 ne . then d_cog_8 = 0
if visit_date_9 ne . then d_cog_9 = 0
if visit_date_10 ne . then d_cog_10 = 0
if visit_date_11 ne . then d_cog_11 = 0
if visit_date_12 ne . then d_cog_12 = 0
if visit_date_13 ne . then d_cog_13 = 0
if visit_date_14 ne . then d_cog_14 = 0
if visit_date_15 ne . then d_cog_15 = 0
if cog_1 ne . then if cog_2 ne . then if cog_2 ne cog_1 then d_cog_2 = 1
if cog_2 ne . then if cog_3 ne . then if cog_3 ne cog_2 then d_cog_3 = 1
if cog_3 ne . then if cog_4 ne . then if cog_4 ne cog_3 then d_cog_4 = 1
if cog_4 ne . then if cog_5 ne . then if cog_5 ne cog_4 then d_cog_5 = 1
if cog_5 ne . then if cog_6 ne . then if cog_6 ne cog_5 then d_cog_6 = 1
if cog_6 ne . then if cog_7 ne . then if cog_7 ne cog_6 then d_cog_7 = 1
if cog_7 ne . then if cog_8 ne . then if cog_8 ne cog_7 then d_cog_8 = 1
if cog_8 ne . then if cog_9 ne . then if cog_9 ne cog_8 then d_cog_9 = 1
if cog_9 ne . then if cog_10 ne . then if cog_10 ne cog_9 then d_cog_10 = 1
if cog_10 ne . then if cog_11 ne . then if cog_11 ne cog_10 then d_cog_11 = 1
if cog_11 ne . then if cog_12 ne . then if cog_12 ne cog_11 then d_cog_12 = 1
if cog_12 ne . then if cog_13 ne . then if cog_13 ne cog_12 then d_cog_13 = 1
if cog_13 ne . then if cog_14 ne . then if cog_14 ne cog_13 then d_cog_14 = 1
if cog_14 ne . then if cog_15 ne . then if cog_15 ne cog_14 then d_cog_15 = 1
d_cog_sum = sum(of d_cog_1-d_cog_15)
d_cog_sub_event = 0
if d_cog_sum ne . then if d_cog_sum >= 1 then d_cog_sub_event = 1
*##
if visit_date_1 ne . then conver_1 = 0
if visit_date_2 ne . then conver_2 = 0
if visit_date_3 ne . then conver_3 = 0
if visit_date_4 ne . then conver_4 = 0
if visit_date_5 ne . then conver_5 = 0
if visit_date_6 ne . then conver_6 = 0
if visit_date_7 ne . then conver_7 = 0
if visit_date_8 ne . then conver_8 = 0
if visit_date_9 ne . then conver_9 = 0
if visit_date_10 ne . then conver_10 = 0
if visit_date_11 ne . then conver_11 = 0
if visit_date_12 ne . then conver_12 = 0
if visit_date_13 ne . then conver_13 = 0
if visit_date_14 ne . then conver_14 = 0
if visit_date_15 ne . then conver_15 = 0
if cog_1 ne . then if cog_2 ne . then if cog_2 > cog_1 then conver_2 = 1
if cog_2 ne . then if cog_3 ne . then if cog_3 > cog_2 then conver_3 = 1
if cog_3 ne . then if cog_4 ne . then if cog_4 > cog_3 then conver_4 = 1
if cog_4 ne . then if cog_5 ne . then if cog_5 > cog_4 then conver_5 = 1
if cog_5 ne . then if cog_6 ne . then if cog_6 > cog_5 then conver_6 = 1
if cog_6 ne . then if cog_7 ne . then if cog_7 > cog_6 then conver_7 = 1
if cog_7 ne . then if cog_8 ne . then if cog_8 > cog_7 then conver_8 = 1
if cog_8 ne . then if cog_9 ne . then if cog_9 > cog_8 then conver_9 = 1
if cog_9 ne . then if cog_10 ne . then if cog_10 > cog_9 then conver_10 = 1
if cog_10 ne . then if cog_11 ne . then if cog_11 > cog_10 then conver_11 = 1
if cog_11 ne . then if cog_12 ne . then if cog_12 > cog_11 then conver_12 = 1
if cog_12 ne . then if cog_13 ne . then if cog_13 > cog_12 then conver_13 = 1
if cog_13 ne . then if cog_14 ne . then if cog_14 > cog_13 then conver_14 = 1
if cog_14 ne . then if cog_15 ne . then if cog_15 > cog_14 then conver_15 = 1
conver_sum = sum(of conver_1-conver_15)
conversion_sub_event = 0
if conver_sum ne . then if conver_sum >= 1 then conversion_sub_event = 1
*#
if visit_date_1 ne . then conver_ty_1_1 = 0
if visit_date_2 ne . then conver_ty_1_2 = 0
if visit_date_3 ne . then conver_ty_1_3 = 0
if visit_date_4 ne . then conver_ty_1_4 = 0
if visit_date_5 ne . then conver_ty_1_5 = 0
if visit_date_6 ne . then conver_ty_1_6 = 0
if visit_date_7 ne . then conver_ty_1_7 = 0
if visit_date_8 ne . then conver_ty_1_8 = 0
if visit_date_9 ne . then conver_ty_1_9 = 0
if visit_date_10 ne . then conver_ty_1_10 = 0
if visit_date_11 ne . then conver_ty_1_11 = 0
if visit_date_12 ne . then conver_ty_1_12 = 0
if visit_date_13 ne . then conver_ty_1_13 = 0
if visit_date_14 ne . then conver_ty_1_14 = 0
if visit_date_15 ne . then conver_ty_1_15 = 0
if cog_1 = 1 then if cog_2 = 2.5 then if cog_2 > cog_1 then conver_ty_1_2 = 1
if cog_2 = 1 then if cog_3 = 2.5 then if cog_3 > cog_2 then conver_ty_1_3 = 1
if cog_3 = 1 then if cog_4 = 2.5 then if cog_4 > cog_3 then conver_ty_1_4 = 1
if cog_4 = 1 then if cog_5 = 2.5 then if cog_5 > cog_4 then conver_ty_1_5 = 1
if cog_5 = 1 then if cog_6 = 2.5 then if cog_6 > cog_5 then conver_ty_1_6 = 1
if cog_6 = 1 then if cog_7 = 2.5 then if cog_7 > cog_6 then conver_ty_1_7 = 1
if cog_7 = 1 then if cog_8 = 2.5 then if cog_8 > cog_7 then conver_ty_1_8 = 1
if cog_8 = 1 then if cog_9 = 2.5 then if cog_9 > cog_8 then conver_ty_1_9 = 1
if cog_9 = 1 then if cog_10 = 2.5 then if cog_10 > cog_9 then conver_ty_1_10 = 1
if cog_10 = 1 then if cog_11 = 2.5 then if cog_11 > cog_10 then conver_ty_1_11 = 1
if cog_11 = 1 then if cog_12 = 2.5 then if cog_12 > cog_11 then conver_ty_1_12 = 1
if cog_12 = 1 then if cog_13 = 2.5 then if cog_13 > cog_12 then conver_ty_1_13 = 1
if cog_13 = 1 then if cog_14 = 2.5 then if cog_14 > cog_13 then conver_ty_1_14 = 1
if cog_14 = 1 then if cog_15 = 2.5 then if cog_15 > cog_14 then conver_ty_1_15 = 1
conver_ty_1_sum = sum(of conver_ty_1_1-conver_ty_1_15)
conversion_ty_1_sub_event = 0
if conver_ty_1_sum ne . then if conver_ty_1_sum >= 1 then conversion_ty_1_sub_event = 1
*#
if visit_date_1 ne . then conver_ty_2_1 = 0
if visit_date_2 ne . then conver_ty_2_2 = 0
if visit_date_3 ne . then conver_ty_2_3 = 0
if visit_date_4 ne . then conver_ty_2_4 = 0
if visit_date_5 ne . then conver_ty_2_5 = 0
if visit_date_6 ne . then conver_ty_2_6 = 0
if visit_date_7 ne . then conver_ty_2_7 = 0
if visit_date_8 ne . then conver_ty_2_8 = 0
if visit_date_9 ne . then conver_ty_2_9 = 0
if visit_date_10 ne . then conver_ty_2_10 = 0
if visit_date_11 ne . then conver_ty_2_11 = 0
if visit_date_12 ne . then conver_ty_2_12 = 0
if visit_date_13 ne . then conver_ty_2_13 = 0
if visit_date_14 ne . then conver_ty_2_14 = 0
if visit_date_15 ne . then conver_ty_2_15 = 0
if cog_1 = 2.5 then if cog_2 = 4 then if cog_2 > cog_1 then conver_ty_2_2 = 1
if cog_2 = 2.5 then if cog_3 = 4 then if cog_3 > cog_2 then conver_ty_2_3 = 1
if cog_3 = 2.5 then if cog_4 = 4 then if cog_4 > cog_3 then conver_ty_2_4 = 1
if cog_4 = 2.5 then if cog_5 = 4 then if cog_5 > cog_4 then conver_ty_2_5 = 1
if cog_5 = 2.5 then if cog_6 = 4 then if cog_6 > cog_5 then conver_ty_2_6 = 1
if cog_6 = 2.5 then if cog_7 = 4 then if cog_7 > cog_6 then conver_ty_2_7 = 1
if cog_7 = 2.5 then if cog_8 = 4 then if cog_8 > cog_7 then conver_ty_2_8 = 1
if cog_8 = 2.5 then if cog_9 = 4 then if cog_9 > cog_8 then conver_ty_2_9 = 1
if cog_9 = 2.5 then if cog_10 = 4 then if cog_10 > cog_9 then conver_ty_2_10 = 1
if cog_10 = 2.5 then if cog_11 = 4 then if cog_11 > cog_10 then conver_ty_2_11 = 1
if cog_11 = 2.5 then if cog_12 = 4 then if cog_12 > cog_11 then conver_ty_2_12 = 1
if cog_12 = 2.5 then if cog_13 = 4 then if cog_13 > cog_12 then conver_ty_2_13 = 1
if cog_13 = 2.5 then if cog_14 = 4 then if cog_14 > cog_13 then conver_ty_2_14 = 1
if cog_14 = 2.5 then if cog_15 = 4 then if cog_15 > cog_14 then conver_ty_2_15 = 1
conver_ty_2_sum = sum(of conver_ty_2_1-conver_ty_2_15)
conversion_ty_2_sub_event = 0
if conver_ty_2_sum ne . then if conver_ty_2_sum >= 1 then conversion_ty_2_sub_event = 1
*#
if visit_date_1 ne . then conver_ty_3_1 = 0
if visit_date_2 ne . then conver_ty_3_2 = 0
if visit_date_3 ne . then conver_ty_3_3 = 0
if visit_date_4 ne . then conver_ty_3_4 = 0
if visit_date_5 ne . then conver_ty_3_5 = 0
if visit_date_6 ne . then conver_ty_3_6 = 0
if visit_date_7 ne . then conver_ty_3_7 = 0
if visit_date_8 ne . then conver_ty_3_8 = 0
if visit_date_9 ne . then conver_ty_3_9 = 0
if visit_date_10 ne . then conver_ty_3_10 = 0
if visit_date_11 ne . then conver_ty_3_11 = 0
if visit_date_12 ne . then conver_ty_3_12 = 0
if visit_date_13 ne . then conver_ty_3_13 = 0
if visit_date_14 ne . then conver_ty_3_14 = 0
if visit_date_15 ne . then conver_ty_3_15 = 0
if cog_1 = 1 then if cog_2 = 4 then if cog_2 > cog_1 then conver_ty_3_2 = 1
if cog_2 = 1 then if cog_3 = 4 then if cog_3 > cog_2 then conver_ty_3_3 = 1
if cog_3 = 1 then if cog_4 = 4 then if cog_4 > cog_3 then conver_ty_3_4 = 1
if cog_4 = 1 then if cog_5 = 4 then if cog_5 > cog_4 then conver_ty_3_5 = 1
if cog_5 = 1 then if cog_6 = 4 then if cog_6 > cog_5 then conver_ty_3_6 = 1
if cog_6 = 1 then if cog_7 = 4 then if cog_7 > cog_6 then conver_ty_3_7 = 1
if cog_7 = 1 then if cog_8 = 4 then if cog_8 > cog_7 then conver_ty_3_8 = 1
if cog_8 = 1 then if cog_9 = 4 then if cog_9 > cog_8 then conver_ty_3_9 = 1
if cog_9 = 1 then if cog_10 = 4 then if cog_10 > cog_9 then conver_ty_3_10 = 1
if cog_10 = 1 then if cog_11 = 4 then if cog_11 > cog_10 then conver_ty_3_11 = 1
if cog_11 = 1 then if cog_12 = 4 then if cog_12 > cog_11 then conver_ty_3_12 = 1
if cog_12 = 1 then if cog_13 = 4 then if cog_13 > cog_12 then conver_ty_3_13 = 1
if cog_13 = 1 then if cog_14 = 4 then if cog_14 > cog_13 then conver_ty_3_14 = 1
if cog_14 = 1 then if cog_15 = 4 then if cog_15 > cog_14 then conver_ty_3_15 = 1
conver_ty_3_sum = sum(of conver_ty_3_1-conver_ty_3_15)
conversion_ty_3_sub_event = 0
if conver_ty_3_sum ne . then if conver_ty_3_sum >= 1 then conversion_ty_3_sub_event = 1
*##
if visit_date_1 ne . then rever_1 = 0
if visit_date_2 ne . then rever_2 = 0
if visit_date_3 ne . then rever_3 = 0
if visit_date_4 ne . then rever_4 = 0
if visit_date_5 ne . then rever_5 = 0
if visit_date_6 ne . then rever_6 = 0
if visit_date_7 ne . then rever_7 = 0
if visit_date_8 ne . then rever_8 = 0
if visit_date_9 ne . then rever_9 = 0
if visit_date_10 ne . then rever_10 = 0
if visit_date_11 ne . then rever_11 = 0
if visit_date_12 ne . then rever_12 = 0
if visit_date_13 ne . then rever_13 = 0
if visit_date_14 ne . then rever_14 = 0
if visit_date_15 ne . then rever_15 = 0
if cog_1 ne . then if cog_2 ne . then if cog_2 < cog_1 then rever_2 = 1
if cog_2 ne . then if cog_3 ne . then if cog_3 < cog_2 then rever_3 = 1
if cog_3 ne . then if cog_4 ne . then if cog_4 < cog_3 then rever_4 = 1
if cog_4 ne . then if cog_5 ne . then if cog_5 < cog_4 then rever_5 = 1
if cog_5 ne . then if cog_6 ne . then if cog_6 < cog_5 then rever_6 = 1
if cog_6 ne . then if cog_7 ne . then if cog_7 < cog_6 then rever_7 = 1
if cog_7 ne . then if cog_8 ne . then if cog_8 < cog_7 then rever_8 = 1
if cog_8 ne . then if cog_9 ne . then if cog_9 < cog_8 then rever_9 = 1
if cog_9 ne . then if cog_10 ne . then if cog_10 < cog_9 then rever_10 = 1
if cog_10 ne . then if cog_11 ne . then if cog_11 < cog_10 then rever_11 = 1
if cog_11 ne . then if cog_12 ne . then if cog_12 < cog_11 then rever_12 = 1
if cog_12 ne . then if cog_13 ne . then if cog_13 < cog_12 then rever_13 = 1
if cog_13 ne . then if cog_14 ne . then if cog_14 < cog_13 then rever_14 = 1
if cog_14 ne . then if cog_15 ne . then if cog_15 < cog_14 then rever_15 = 1
rever_sum = sum(of rever_1-rever_15)
reversion_sub_event = 0
if rever_sum ne . then if rever_sum >= 1 then reversion_sub_event = 1
*#
if visit_date_1 ne . then rever_ty_1_1 = 0
if visit_date_2 ne . then rever_ty_1_2 = 0
if visit_date_3 ne . then rever_ty_1_3 = 0
if visit_date_4 ne . then rever_ty_1_4 = 0
if visit_date_5 ne . then rever_ty_1_5 = 0
if visit_date_6 ne . then rever_ty_1_6 = 0
if visit_date_7 ne . then rever_ty_1_7 = 0
if visit_date_8 ne . then rever_ty_1_8 = 0
if visit_date_9 ne . then rever_ty_1_9 = 0
if visit_date_10 ne . then rever_ty_1_10 = 0
if visit_date_11 ne . then rever_ty_1_11 = 0
if visit_date_12 ne . then rever_ty_1_12 = 0
if visit_date_13 ne . then rever_ty_1_13 = 0
if visit_date_14 ne . then rever_ty_1_14 = 0
if visit_date_15 ne . then rever_ty_1_15 = 0
if cog_1 = 2.5 then if cog_2 = 1 then if cog_2 < cog_1 then rever_ty_1_2 = 1
if cog_2 = 2.5 then if cog_3 = 1 then if cog_3 < cog_2 then rever_ty_1_3 = 1
if cog_3 = 2.5 then if cog_4 = 1 then if cog_4 < cog_3 then rever_ty_1_4 = 1
if cog_4 = 2.5 then if cog_5 = 1 then if cog_5 < cog_4 then rever_ty_1_5 = 1
if cog_5 = 2.5 then if cog_6 = 1 then if cog_6 < cog_5 then rever_ty_1_6 = 1
if cog_6 = 2.5 then if cog_7 = 1 then if cog_7 < cog_6 then rever_ty_1_7 = 1
if cog_7 = 2.5 then if cog_8 = 1 then if cog_8 < cog_7 then rever_ty_1_8 = 1
if cog_8 = 2.5 then if cog_9 = 1 then if cog_9 < cog_8 then rever_ty_1_9 = 1
if cog_9 = 2.5 then if cog_10 = 1 then if cog_10 < cog_9 then rever_ty_1_10 = 1
if cog_10 = 2.5 then if cog_11 = 1 then if cog_11 < cog_10 then rever_ty_1_11 = 1
if cog_11 = 2.5 then if cog_12 = 1 then if cog_12 < cog_11 then rever_ty_1_12 = 1
if cog_12 = 2.5 then if cog_13 = 1 then if cog_13 < cog_12 then rever_ty_1_13 = 1
if cog_13 = 2.5 then if cog_14 = 1 then if cog_14 < cog_13 then rever_ty_1_14 = 1
if cog_14 = 2.5 then if cog_15 = 1 then if cog_15 < cog_14 then rever_ty_1_15 = 1
rever_ty_1_sum = sum(of rever_ty_1_1-rever_ty_1_15)
reversion_ty_1_sub_event = 0
if rever_ty_1_sum ne . then if rever_ty_1_sum >= 1 then reversion_ty_1_sub_event = 1
*#
if visit_date_1 ne . then rever_ty_2_1 = 0
if visit_date_2 ne . then rever_ty_2_2 = 0
if visit_date_3 ne . then rever_ty_2_3 = 0
if visit_date_4 ne . then rever_ty_2_4 = 0
if visit_date_5 ne . then rever_ty_2_5 = 0
if visit_date_6 ne . then rever_ty_2_6 = 0
if visit_date_7 ne . then rever_ty_2_7 = 0
if visit_date_8 ne . then rever_ty_2_8 = 0
if visit_date_9 ne . then rever_ty_2_9 = 0
if visit_date_10 ne . then rever_ty_2_10 = 0
if visit_date_11 ne . then rever_ty_2_11 = 0
if visit_date_12 ne . then rever_ty_2_12 = 0
if visit_date_13 ne . then rever_ty_2_13 = 0
if visit_date_14 ne . then rever_ty_2_14 = 0
if visit_date_15 ne . then rever_ty_2_15 = 0
if cog_1 = 4 then if cog_2 = 2.5 then if cog_2 < cog_1 then rever_ty_2_2 = 1
if cog_2 = 4 then if cog_3 = 2.5 then if cog_3 < cog_2 then rever_ty_2_3 = 1
if cog_3 = 4 then if cog_4 = 2.5 then if cog_4 < cog_3 then rever_ty_2_4 = 1
if cog_4 = 4 then if cog_5 = 2.5 then if cog_5 < cog_4 then rever_ty_2_5 = 1
if cog_5 = 4 then if cog_6 = 2.5 then if cog_6 < cog_5 then rever_ty_2_6 = 1
if cog_6 = 4 then if cog_7 = 2.5 then if cog_7 < cog_6 then rever_ty_2_7 = 1
if cog_7 = 4 then if cog_8 = 2.5 then if cog_8 < cog_7 then rever_ty_2_8 = 1
if cog_8 = 4 then if cog_9 = 2.5 then if cog_9 < cog_8 then rever_ty_2_9 = 1
if cog_9 = 4 then if cog_10 = 2.5 then if cog_10 < cog_9 then rever_ty_2_10 = 1
if cog_10 = 4 then if cog_11 = 2.5 then if cog_11 < cog_10 then rever_ty_2_11 = 1
if cog_11 = 4 then if cog_12 = 2.5 then if cog_12 < cog_11 then rever_ty_2_12 = 1
if cog_12 = 4 then if cog_13 = 2.5 then if cog_13 < cog_12 then rever_ty_2_13 = 1
if cog_13 = 4 then if cog_14 = 2.5 then if cog_14 < cog_13 then rever_ty_2_14 = 1
if cog_14 = 4 then if cog_15 = 2.5 then if cog_15 < cog_14 then rever_ty_2_15 = 1
rever_ty_2_sum = sum(of rever_ty_2_1-rever_ty_2_15)
reversion_ty_2_sub_event = 0
if rever_ty_2_sum ne . then if rever_ty_2_sum >= 1 then reversion_ty_2_sub_event = 1
*#
if visit_date_1 ne . then rever_ty_3_1 = 0
if visit_date_2 ne . then rever_ty_3_2 = 0
if visit_date_3 ne . then rever_ty_3_3 = 0
if visit_date_4 ne . then rever_ty_3_4 = 0
if visit_date_5 ne . then rever_ty_3_5 = 0
if visit_date_6 ne . then rever_ty_3_6 = 0
if visit_date_7 ne . then rever_ty_3_7 = 0
if visit_date_8 ne . then rever_ty_3_8 = 0
if visit_date_9 ne . then rever_ty_3_9 = 0
if visit_date_10 ne . then rever_ty_3_10 = 0
if visit_date_11 ne . then rever_ty_3_11 = 0
if visit_date_12 ne . then rever_ty_3_12 = 0
if visit_date_13 ne . then rever_ty_3_13 = 0
if visit_date_14 ne . then rever_ty_3_14 = 0
if visit_date_15 ne . then rever_ty_3_15 = 0
if cog_1 = 4 then if cog_2 = 1 then if cog_2 < cog_1 then rever_ty_3_2 = 1
if cog_2 = 4 then if cog_3 = 1 then if cog_3 < cog_2 then rever_ty_3_3 = 1
if cog_3 = 4 then if cog_4 = 1 then if cog_4 < cog_3 then rever_ty_3_4 = 1
if cog_4 = 4 then if cog_5 = 1 then if cog_5 < cog_4 then rever_ty_3_5 = 1
if cog_5 = 4 then if cog_6 = 1 then if cog_6 < cog_5 then rever_ty_3_6 = 1
if cog_6 = 4 then if cog_7 = 1 then if cog_7 < cog_6 then rever_ty_3_7 = 1
if cog_7 = 4 then if cog_8 = 1 then if cog_8 < cog_7 then rever_ty_3_8 = 1
if cog_8 = 4 then if cog_9 = 1 then if cog_9 < cog_8 then rever_ty_3_9 = 1
if cog_9 = 4 then if cog_10 = 1 then if cog_10 < cog_9 then rever_ty_3_10 = 1
if cog_10 = 4 then if cog_11 = 1 then if cog_11 < cog_10 then rever_ty_3_11 = 1
if cog_11 = 4 then if cog_12 = 1 then if cog_12 < cog_11 then rever_ty_3_12 = 1
if cog_12 = 4 then if cog_13 = 1 then if cog_13 < cog_12 then rever_ty_3_13 = 1
if cog_13 = 4 then if cog_14 = 1 then if cog_14 < cog_13 then rever_ty_3_14 = 1
if cog_14 = 4 then if cog_15 = 1 then if cog_15 < cog_14 then rever_ty_3_15 = 1
rever_ty_3_sum = sum(of rever_ty_3_1-rever_ty_3_15)
reversion_ty_3_sub_event = 0
if rever_ty_3_sum ne . then if rever_ty_3_sum >= 1 then reversion_ty_3_sub_event = 1
run
proc sort data=dat_cog_w
by NACCID
run
data dat_cog
set dat_cog_w
array visit_date_a visit_date_1-visit_date_15
array d_time_1_a d_time_1_1 d_time_1_2 d_time_1_3 d_time_1_4
d_time_1_5 d_time_1_6 d_time_1_7 d_time_1_8 d_time_1_9 d_time_1_10
d_time_1_11 d_time_1_12 d_time_1_13 d_time_1_14 d_time_1_15
array d_time_0_a d_time_1_1 d_time_1_2 d_time_2_3 d_time_3_4 d_time_4_5
d_time_5_6 d_time_6_7 d_time_7_8 d_time_8_9 d_time_9_10 d_time_10_11
d_time_11_12 d_time_12_13 d_time_13_14 d_time_14_15
array d_time_a d_time_1_2 d_time_2_3 d_time_3_4 d_time_4_5
d_time_5_6 d_time_6_7 d_time_7_8 d_time_8_9 d_time_9_10 d_time_10_11
d_time_11_12 d_time_12_13 d_time_13_14 d_time_14_15 d_time_15_16
array d_time_0_mid_a d_time_0_mid_1-d_time_0_mid_15
array d_time_mid_a d_time_mid_1-d_time_mid_15
array age_a age_1-age_15
array age_mid_a age_mid_1-age_mid_15
array mmse_a mmse_1-mmse_15
array d_mmse_a d_mmse_1_2 d_mmse_2_3 d_mmse_3_4 d_mmse_4_5
d_mmse_5_6 d_mmse_6_7 d_mmse_7_8 d_mmse_8_9 d_mmse_9_10 d_mmse_10_11
d_mmse_11_12 d_mmse_12_13 d_mmse_13_14 d_mmse_14_15 d_mmse_15_16
array mmse_mid_a mmse_1 mmse_1_2_mid mmse_2_3_mid mmse_3_4_mid
mmse_4_5_mid mmse_5_6_mid mmse_6_7_mid mmse_7_8_mid mmse_8_9_mid mmse_9_10_mid
mmse_10_11_mid mmse_11_12_mid mmse_12_13_mid mmse_13_14_mid mmse_14_15_mid
array d_mmse_mid_a d_mmse_mid_1-d_mmse_mid_15
array cog_a cog_1-cog_15
array d_cog_a d_cog_1-d_cog_15
array conver_a conver_1-conver_15
array conver_ty_1_a conver_ty_1_1-conver_ty_1_15
array conver_ty_2_a conver_ty_2_1-conver_ty_2_15
array conver_ty_3_a conver_ty_3_1-conver_ty_3_15
array rever_a rever_1-rever_15
array rever_ty_1_a rever_ty_1_1-rever_ty_1_15
array rever_ty_2_a rever_ty_2_1-rever_ty_2_15
array rever_ty_3_a rever_ty_3_1-rever_ty_3_15
do k = 1 to 15
visit_date = visit_date_a[k]
d_time_1 = d_time_1_a[k]
d_time_0 = d_time_0_a[k]
d_time = d_time_a[k]
d_time_0_mid = d_time_0_mid_a[k]
d_time_mid = d_time_mid_a[k]
age = age_a[k]
age_mid = age_mid_a[k]
mmse = mmse_a[k]
d_mmse = d_mmse_a[k]
mmse_mid = mmse_mid_a[k]
d_mmse_mid = d_mmse_mid_a[k]
Cog = cog_a[k]
d_Cog = d_cog_a[k]
Conversion = conver_a[k]
Conversion_type_1 = conver_ty_1_a[k]
Conversion_type_2 = conver_ty_2_a[k]
Conversion_type_3 = conver_ty_3_a[k]
Reversion = rever_a[k]
Reversion_type_1 = rever_ty_1_a[k]
Reversion_type_2 = rever_ty_2_a[k]
Reversion_type_3 = rever_ty_3_a[k]
output
end
run
data dat_cog
set dat_cog
if visit_date = . then delete
run
proc sort data=dat_cog
by NACCID visit_date
run
proc sort data=dat
by NACCID visit_date
run
data dat
merge dat dat_cog
by NACCID visit_date
run
proc sort data=dat
by NACCID visit_date
run
proc transpose data=dat out=dat_d_cog_w prefix=d_cog_date_
where d_cog = 1
var visit_date
by NACCID
run
data dat_d_cog_w
set dat_d_cog_w
drop _NAME_
run
proc sort data=dat_d_cog_w
by NACCID
run
proc transpose data=dat out=dat_conver_w prefix=conversion_date_
where Conversion = 1
var visit_date
by NACCID
run
data dat_conver_w
set dat_conver_w
drop _NAME_
run
proc sort data=dat_conver_w
by NACCID
run
proc transpose data=dat out=dat_conver_ty_1_w prefix=conversion_ty_1_date_
where Conversion_type_1 = 1
var visit_date
by NACCID
run
data dat_conver_ty_1_w
set dat_conver_ty_1_w
drop _NAME_
run
proc sort data=dat_conver_ty_1_w
by NACCID
run
proc transpose data=dat out=dat_conver_ty_2_w prefix=conversion_ty_2_date_
where Conversion_type_2 = 1
var visit_date
by NACCID
run
data dat_conver_ty_2_w
set dat_conver_ty_2_w
drop _NAME_
run
proc sort data=dat_conver_ty_2_w
by NACCID
run
proc transpose data=dat out=dat_conver_ty_3_w prefix=conversion_ty_3_date_
where Conversion_type_3 = 1
var visit_date
by NACCID
run
data dat_conver_ty_3_w
set dat_conver_ty_3_w
drop _NAME_
run
proc sort data=dat_conver_ty_3_w
by NACCID
run
proc transpose data=dat out=dat_rever_w prefix=reversion_date_
where Reversion = 1
var visit_date
by NACCID
run
data dat_rever_w
set dat_rever_w
drop _NAME_
run
proc sort data=dat_rever_w
by NACCID
run
proc transpose data=dat out=dat_rever_ty_1_w prefix=reversion_ty_1_date_
where Reversion_type_1 = 1
var visit_date
by NACCID
run
data dat_rever_ty_1_w
set dat_rever_ty_1_w
drop _NAME_
run
proc sort data=dat_rever_ty_1_w
by NACCID
run
proc transpose data=dat out=dat_rever_ty_2_w prefix=reversion_ty_2_date_
where Reversion_type_2 = 1
var visit_date
by NACCID
run
data dat_rever_ty_2_w
set dat_rever_ty_2_w
drop _NAME_
run
proc sort data=dat_rever_ty_2_w
by NACCID
run
proc transpose data=dat out=dat_rever_ty_3_w prefix=reversion_ty_3_date_
where Reversion_type_3 = 1
var visit_date
by NACCID
run
data dat_rever_ty_3_w
set dat_rever_ty_3_w
drop _NAME_
run
proc sort data=dat_rever_ty_3_w
by NACCID
run
proc transpose data=dat out=dat_imiramine_visit_w prefix=imiramine_v_
var imiramine
by NACCID
run
data dat_imiramine_visit_w
set dat_imiramine_visit_w
drop _NAME_
run
proc sort data=dat_imiramine_visit_w
by NACCID
run
proc transpose data=dat out=dat_imiramine_eb_visit_w prefix=imiramine_exp_bin_v_
var imiramine_exp_bin
by NACCID
run
data dat_imiramine_eb_visit_w
set dat_imiramine_eb_visit_w
drop _NAME_
run
proc sort data=dat_imiramine_eb_visit_w
by NACCID
run
proc transpose data=dat out=dat_doxepin_visit_w prefix=doxepin_v_
var doxepin
by NACCID
run
data dat_doxepin_visit_w
set dat_doxepin_visit_w
drop _NAME_
run
proc sort data=dat_doxepin_visit_w
by NACCID
run
proc transpose data=dat out=dat_doxepin_eb_visit_w prefix=doxepin_exp_bin_v_
var doxepin_exp_bin
by NACCID
run
data dat_doxepin_eb_visit_w
set dat_doxepin_eb_visit_w
drop _NAME_
run
proc sort data=dat_doxepin_eb_visit_w
by NACCID
run
proc transpose data=dat out=dat_fluoxetine_visit_w prefix=fluoxetine_v_
var fluoxetine
by NACCID
run
data dat_fluoxetine_visit_w
set dat_fluoxetine_visit_w
drop _NAME_
run
proc sort data=dat_fluoxetine_visit_w
by NACCID
run
proc transpose data=dat out=dat_fluoxetine_eb_visit_w prefix=fluoxetine_exp_bin_v_
var fluoxetine_exp_bin
by NACCID
run
data dat_fluoxetine_eb_visit_w
set dat_fluoxetine_eb_visit_w
drop _NAME_
run
proc sort data=dat_fluoxetine_eb_visit_w
by NACCID
run
proc transpose data=dat out=dat_aripiprazole_visit_w prefix=aripiprazole_v_
var aripiprazole
by NACCID
run
data dat_aripiprazole_visit_w
set dat_aripiprazole_visit_w
drop _NAME_
run
proc sort data=dat_aripiprazole_visit_w
by NACCID
run
proc transpose data=dat out=dat_aripiprazole_eb_visit_w prefix=aripiprazole_exp_bin_v_
var aripiprazole_exp_bin
by NACCID
run
data dat_aripiprazole_eb_visit_w
set dat_aripiprazole_eb_visit_w
drop _NAME_
run
proc sort data=dat_aripiprazole_eb_visit_w
by NACCID
run
proc transpose data=dat out=dat_quetiapine_visit_w prefix=quetiapine_v_
var quetiapine
by NACCID
run
data dat_quetiapine_visit_w
set dat_quetiapine_visit_w
drop _NAME_
run
proc sort data=dat_quetiapine_visit_w
by NACCID
run
proc transpose data=dat out=dat_quetiapine_eb_visit_w prefix=quetiapine_exp_bin_v_
var quetiapine_exp_bin
by NACCID
run
data dat_quetiapine_eb_visit_w
set dat_quetiapine_eb_visit_w
drop _NAME_
run
proc sort data=dat_quetiapine_eb_visit_w
by NACCID
run
proc transpose data=dat out=dat_olanzapine_visit_w prefix=olanzapine_v_
var olanzapine
by NACCID
run
data dat_olanzapine_visit_w
set dat_olanzapine_visit_w
drop _NAME_
run
proc sort data=dat_olanzapine_visit_w
by NACCID
run
proc transpose data=dat out=dat_olanzapine_eb_visit_w prefix=olanzapine_exp_bin_v_
var olanzapine_exp_bin
by NACCID
run
data dat_olanzapine_eb_visit_w
set dat_olanzapine_eb_visit_w
drop _NAME_
run
proc sort data=dat_olanzapine_eb_visit_w
by NACCID
run
proc transpose data=dat out=dat_citalopram_visit_w prefix=citalopram_v_
var citalopram
by NACCID
run
data dat_citalopram_visit_w
set dat_citalopram_visit_w
drop _NAME_
run
proc sort data=dat_citalopram_visit_w
by NACCID
run
proc transpose data=dat out=dat_citalopram_eb_visit_w prefix=citalopram_exp_bin_v_
var citalopram_exp_bin
by NACCID
run
data dat_citalopram_eb_visit_w
set dat_citalopram_eb_visit_w
drop _NAME_
run
proc sort data=dat_citalopram_eb_visit_w
by NACCID
run
proc transpose data=dat out=dat_dep_visit_w prefix=anti_dep_med_v_
var anti_dep_med
by NACCID
run
data dat_dep_visit_w
set dat_dep_visit_w
drop _NAME_
run
proc sort data=dat_dep_visit_w
by NACCID
run
proc transpose data=dat out=dat_dep_eb_visit_w prefix=anti_dep_med_exp_bin_v_
var anti_dep_med_exp_bin
by NACCID
run
data dat_dep_eb_visit_w
set dat_dep_eb_visit_w
drop _NAME_
run
proc sort data=dat_dep_eb_visit_w
by NACCID
run
proc transpose data=dat out=dat_psy_visit_w prefix=anti_psy_med_v_
var anti_psy_med
by NACCID
run
data dat_psy_visit_w
set dat_psy_visit_w
drop _NAME_
run
proc sort data=dat_psy_visit_w
by NACCID
run
proc transpose data=dat out=dat_psy_eb_visit_w prefix=anti_psy_med_exp_bin_v_
var anti_psy_med_exp_bin
by NACCID
run
data dat_psy_eb_visit_w
set dat_psy_eb_visit_w
drop _NAME_
run
proc sort data=dat_psy_eb_visit_w
by NACCID
run
proc transpose data=dat out=dat_ot_dep_visit_w prefix=ot_anti_dep_med_v_
var ot_anti_dep_med
by NACCID
run
data dat_ot_dep_visit_w
set dat_ot_dep_visit_w
drop _NAME_
run
proc sort data=dat_ot_dep_visit_w
by NACCID
run
proc transpose data=dat out=dat_ot_dep_eb_visit_w prefix=ot_anti_dep_med_exp_bin_v_
var ot_anti_dep_med_exp_bin
by NACCID
run
data dat_ot_dep_eb_visit_w
set dat_ot_dep_eb_visit_w
drop _NAME_
run
proc sort data=dat_ot_dep_eb_visit_w
by NACCID
run
proc transpose data=dat out=dat_ot_psy_visit_w prefix=ot_anti_psy_med_v_
var ot_anti_psy_med
by NACCID
run
data dat_ot_psy_visit_w
set dat_ot_psy_visit_w
drop _NAME_
run
proc sort data=dat_ot_psy_visit_w
by NACCID
run
proc transpose data=dat out=dat_ot_psy_eb_visit_w prefix=ot_anti_psy_med_exp_bin_v_
var ot_anti_psy_med_exp_bin
by NACCID
run
data dat_ot_psy_eb_visit_w
set dat_ot_psy_eb_visit_w
drop _NAME_
run
proc sort data=dat_ot_psy_eb_visit_w
by NACCID
run
proc transpose data=dat out=dat_con_dep_visit_w prefix=con_anti_dep_med_v_
var con_anti_dep_med
by NACCID
run
data dat_con_dep_visit_w
set dat_con_dep_visit_w
drop _NAME_
run
proc sort data=dat_con_dep_visit_w
by NACCID
run
proc transpose data=dat out=dat_con_dep_eb_visit_w prefix=con_anti_dep_med_exp_bin_v_
var con_anti_dep_med_exp_bin
by NACCID
run
data dat_con_dep_eb_visit_w
set dat_con_dep_eb_visit_w
drop _NAME_
run
proc sort data=dat_ot_dep_eb_visit_w
by NACCID
run
proc transpose data=dat out=dat_con_psy_visit_w prefix=con_anti_psy_med_v_
var con_anti_psy_med
by NACCID
run
data dat_con_psy_visit_w
set dat_con_psy_visit_w
drop _NAME_
run
proc sort data=dat_con_psy_visit_w
by NACCID
run
proc transpose data=dat out=dat_con_psy_eb_visit_w prefix=con_anti_psy_med_exp_bin_v_
var con_anti_psy_med_exp_bin
by NACCID
run
data dat_con_psy_eb_visit_w
set dat_con_psy_eb_visit_w
drop _NAME_
run
proc sort data=dat_con_psy_eb_visit_w
by NACCID
run
proc sort data=dat
by NACCID
run
data dat
merge dat
dat_conver_w dat_conver_ty_1_w dat_conver_ty_2_w dat_conver_ty_3_w
dat_rever_w dat_rever_ty_1_w dat_rever_ty_2_w dat_rever_ty_3_w
dat_imiramine_visit_w dat_imiramine_eb_visit_w
dat_doxepin_visit_w dat_doxepin_eb_visit_w
dat_fluoxetine_visit_w dat_fluoxetine_eb_visit_w
dat_aripiprazole_visit_w dat_aripiprazole_eb_visit_w
dat_quetiapine_visit_w dat_quetiapine_eb_visit_w
dat_olanzapine_visit_w dat_olanzapine_eb_visit_w
dat_citalopram_visit_w dat_citalopram_eb_visit_w
dat_dep_visit_w dat_dep_eb_visit_w
dat_psy_visit_w dat_psy_eb_visit_w
dat_ot_dep_visit_w dat_ot_dep_eb_visit_w
dat_ot_psy_visit_w dat_ot_psy_eb_visit_w
dat_con_dep_visit_w dat_con_dep_eb_visit_w
dat_con_psy_visit_w dat_con_psy_eb_visit_w
by NACCID
run
data dat
set dat
if visit_date = visit_date_1 then interval_ind = 1
if d_cog = 1 then interval_ind = 1
if visit_date = last_visit_date then interval_ind = 1
run
proc sort data=dat
by NACCID visit_date
run
proc means data=dat noprint
where visit_date ne . and d_mmse_mid ne .
class NACCID
var ind
output out=dat_d_mmse_mid_count sum(ind) = d_mmse_mid_count
run
data dat_d_mmse_mid_count
set dat_d_mmse_mid_count
where _TYPE_ = 1
run
data dat_d_mmse_mid_count
set dat_d_mmse_mid_count
keep NACCID d_mmse_mid_count
run
proc sort data=dat_d_mmse_mid_count
by NACCID
run
proc means data=dat noprint
where visit_date ne . and d_mmse_mid ne .
class NACCID
var d_time_mid
output out=dat_mmse_exposure_time sum(d_time_mid) = mmse_exposure_time
run
data dat_mmse_exposure_time
set dat_mmse_exposure_time
where _TYPE_ = 1
run
data dat_mmse_exposure_time
set dat_mmse_exposure_time
keep NACCID mmse_exposure_time
run
proc sort data=dat_mmse_exposure_time
by NACCID
run
proc means data=dat noprint
where visit_date ne . and d_mmse_mid ne .
and imiramine = 1
class NACCID
var d_time_mid
output out=dat_mmse_imi_exp_time sum(d_time_mid) = mmse_imi_exp_time
run
data dat_mmse_imi_exp_time
set dat_mmse_imi_exp_time
where _TYPE_ = 1
run
data dat_mmse_imi_exp_time
set dat_mmse_imi_exp_time
keep NACCID mmse_imi_exp_time
run
proc sort data=dat_mmse_imi_exp_time
by NACCID
run
proc means data=dat noprint
where visit_date ne . and d_mmse_mid ne .
and con_anti_dep_med = 1
class NACCID
var d_time_mid
output out=dat_mmse_con_dep_exp_time sum(d_time_mid) = mmse_con_dep_exp_time
run
data dat_mmse_con_dep_exp_time
set dat_mmse_con_dep_exp_time
where _TYPE_ = 1
run
data dat_mmse_con_dep_exp_time
set dat_mmse_con_dep_exp_time
keep NACCID mmse_con_dep_exp_time
run
proc sort data=dat_mmse_con_dep_exp_time
by NACCID
run
proc means data=dat noprint
where visit_date ne . and d_mmse_mid ne .
and imiramine = 0 and con_anti_dep_med = 0
[truncated: 12,061 more rows]
